# Supplementary material for: Quantitative traits loci mapping and molecular marker development for total glutenin and glutenin fraction contents in wheat
Source: BMC Plant Biol. 2021 Oct 6;21:455. doi: 10.1186/s12870-021-03221-0 (PMC8493754; doi:10.1186/s12870-021-03221-0)
Supplement: Supplementary file 1 — Additional file 1: Table S1 Phenotypic data of all the traits under all the four environments. Table S2 Phenotypic variation of two parents and RIL population in four environments and the average value. Table S3 The correlation coefficient between different traits. Table S4 QTL associated with content of glutenin and its fractions in a bread wheat RIL population across four environments. Table S5 E-QTL for total glutenin and its fractions in four environments of the RIL population. Table S6 List of 164 annotated genes located in the two main QTL clusters of 1DL-2 and 6AS-3. Table S7 Sequence for KASP markers development. Table S8 Genotyping by two KASP markers and glutenin and its fractions content in natural accessions. Table S9 Additive effect analysis of two KASP markers for glutenin content and fractions in the RIL population. Table S10 Additive effect analysis of the significant SNPs on major QTL clusters associated with content of glutenin subunits fractions in natural population. [file 12870_2021_3221_MOESM1_ESM.xlsx]

## Sheet: Table S1 Phenotype
Table S1 Phenotypic data of all the traits under all the four environments
Varieties	2017-2018 Yuanyang								2017-2018 Yanjin								2018-2019 Yuanyang								2018-2019 Shangqiu
	GLU	HMW	LMW	Dy	By	Dx	Bx7	Ax1	GLU	HMW	LMW	Dy	By	Dx	Bx7	Ax1	GLU	HMW	LMW	Dy	By	Dx	Bx7	Ax1	GLU	HMW	LMW	Dy	By	Dx	Bx7	Ax1
Luozhen No.1	24.905	10.9028	14.0022	1.72603	1.20887	3.31188	3.29183	1.52011	37.0182	15.7146	21.3036	2.6438	1.5162	4.8536	4.48133	2.2197	29.5975	12.902	16.6955	1.85814	1.04295	4.09179	3.82603	1.82389	30.913	13.439	17.474	2.81741	0.979119	4.38076	3.60843	1.65333
Zhengyumai 9987	15.0245	6.05699	8.96748	0.895356	0.597452	1.81824	1.83757	0.920834	27.273	10.9	16.373	1.55925	1.20532	3.2782	3.29969	1.30869	20.0059	7.33641	12.6695	1.28013	0.92115	2.04049	2.09648	0.998164	16.2748	5.46972	10.8051	0.989665	0.652765	1.65313	1.59117	0.58299
RIL 1	17.4871	7.4194	10.0677	1.09371	0.708306	2.35094	2.26647	0.99998	35.5719	14.9709	20.601	2.06647	1.65819	4.61556	4.42267	2.57922	24.079	10.0227	14.0562	1.8226	0.665715	3.20734	2.91266	1.41442	23.0894	8.74291	14.3465	1.57034	0.55515	3.12439	2.41156	1.08147
RIL 2	27.3274	13.2889	14.0385	1.4212	0.77523	3.3185	3.12516	2.66641	40.4545	19.7583	20.6962	2.22477	1.08039	5.08932	4.64872	3.94193	35.1541	16.0039	19.1502	2.15227	0.800994	4.4351	4.06524	2.02456	34.5942	14.7582	19.836	1.90243	1.35241	3.07283	3.62011	1.97285
RIL 3	21.2322	11.2583	9.97383	1.39094	1.14716	2.67794	2.97449	2.49123	34.3576	17.0674	17.2902	1.95502	1.39401	3.93672	4.17219	3.6893	27.2939	12.5607	14.7332	1.70345	0.983069	3.0467	3.10264	1.77996	22.884	10.2614	12.6226	1.3606	0.670389	2.73386	2.31546	1.47748
RIL 4	19.3553	8.1058	11.2495	1.03621	0.772227	2.28902	2.73872	1.26961	25.8359	11.4382	14.3977	1.4732	1.35839	3.16957	3.47729	1.95972	23.8636	9.83935	14.0243	1.64873	1.07242	2.80129	2.93738	1.37954	20.4191	7.52263	12.8965	1.16891	0.819208	2.23169	2.19397	1.10884
RIL 5	20.7971	9.26979	11.5273	1.30009	1.12726	2.63026	2.82368	1.42591	33.7287	15.6542	18.0744	2.65065	1.81264	4.22948	4.29637	2.38533	25.8391	11.0596	14.7795	2.08614	1.68168	2.6968	3.12491	1.47005	22.8846	10.2539	12.6307	1.74945	1.38912	2.91877	2.69896	1.49761
RIL 6	20.0439	8.98319	11.0607	1.37199	0.964585	2.29297	2.87183	1.60638	26.499	11.572	14.9271	1.60619	1.17266	3.33696	3.45729	1.99887	24.8949	10.1641	14.7308	1.60775	1.30661	2.48922	3.04647	1.71402	21.3284	8.09462	13.2338	1.2971	1.08456	2.38584	2.32304	1.00408
RIL 7	20.9505	9.35188	11.5986	1.06308	0.931179	2.41052	2.86341	2.08369	31.831	15.0069	16.8242	1.76399	1.50789	3.76919	4.06995	2.71995	24.7323	10.4694	14.2629	1.78396	0.810929	2.82471	2.73809	1.47015	20.0426	9.26495	10.7777	1.28469	0.563402	2.69777	2.36662	1.22942
RIL 8	26.1063	12.3749	13.7314	1.38203	1.04811	2.44559	3.37877	2.83619	37.9589	17.5421	20.4167	1.85574	1.57741	3.68063	4.48799	3.74489	29.2373	12.8049	16.4324	1.76398	1.32992	2.55799	3.46978	1.58999	29.7432	12.8759	16.8673	1.56124	1.42559	2.85562	3.1442	1.41336
RIL 9	17.4982	8.49164	9.00655	0.748202	2.14213	2.50818	2.14213	0.558407	28.8034	13.0591	15.7443	1.14755	1.2034	2.80794	3.2323	2.6948	19.5371	8.37603	11.161	1.12547	0.857696	1.82562	2.07308	1.00527	19.8065	7.96281	11.8437	1.0055	0.760477	1.80909	1.89898	0.910213
RIL 10	29.5925	13.7233	15.8692	1.64707	0.595341	4.4175	4.00319	2.14391	33.8594	14.2423	19.6171	2.14306	0.510219	5.35582	4.2067	1.77928	29.4006	13.502	15.8986	2.21333	2.09174	3.18008	3.91306	1.80961	23.8918	9.50718	14.3847	1.57126	1.35056	2.849	2.53634	1.20002
RIL 11	27.8502	12.672	15.1782	1.6619	1.36268	3.60551	3.96907	2.07283	35.7612	16.0722	19.689	2.12441	1.65641	4.55226	5.05419	2.06769	31.6428	13.6606	17.9822	2.42398	1.64991	3.71601	4.05748	1.81325	26.7443	10.3319	16.4125	1.62689	1.19757	3.02316	2.99867	1.48558
RIL 12	32.7383	16.825	15.9133	1.73539	1.15938	3.8454	4.0873	3.79671	42.6701	21.1272	21.5429	2.25233	1.64201	5.06828	5.12075	4.39547	40.3937	19.3519	21.0418	2.94623	1.2084	5.2658	4.74331	2.48985	33.8462	15.5139	18.3323	1.96906	0.771905	4.04044	3.39153	2.28675
RIL 13	24.7641	10.4878	14.2763	1.58388	1.25271	2.92298	3.25473	1.4735	35.7155	16.1985	19.517	2.7334	1.79862	4.11419	4.51949	2.53735	27.8261	13.0351	14.791	2.175	1.94264	3.24372	3.92812	1.74562	28.0609	12.6523	15.4086	2.07648	1.58556	3.60638	3.57543	1.80845
RIL 14	21.2534	9.66694	11.5865	1.26369	0.613052	3.37057	3.26959	1.42452	32.1961	13.8462	18.3499	2.27355	0.790766	4.54546	4.17365	2.18708	24.6905	10.5196	14.1708	1.53207	1.18521	2.93601	3.46458	1.40178	29.6245	11.5517	18.0728	1.87757	1.24633	3.233	3.54558	1.64923
RIL 15	27.5082	13.7064	13.8018	1.50174	0.67154	3.80131	3.55678	2.45162	35.2149	16.5388	18.6761	2.18958	1.12126	5.02123	4.26592	2.83636	31.4106	12.6185	18.7921	2.52477	0.956103	3.93464	3.64826	1.55475	29.4255	12.141	17.2845	1.81623	0.77957	3.64606	3.16333	1.65498
RIL 16	29.3885	12.4781	16.9104	2.10508	1.25585	3.54811	3.6604	2.40527	36.7447	16.7809	19.9637	2.43815	1.37353	4.60228	4.33076	2.75093	25.7097	10.8423	14.8674	1.74154	0.922692	3.43931	3.16988	1.56888	25.4861	9.74088	15.7452	1.68186	0.798813	3.34848	2.52243	1.3893
RIL 17	24.835	10.5737	14.2613	1.46266	1.26154	2.9436	3.2096	1.8211	33.0045	14.8656	18.139	1.94057	1.68379	3.92885	3.93723	2.39036	28.6551	13.6133	15.0418	2.36305	2.13419	3.40232	3.82917	1.88458	22.7861	9.84711	12.939	1.5442	1.26058	2.92779	2.66732	1.44721
RIL 18	23.8497	10.682	13.1677	1.12812	0.892362	2.7328	2.81152	2.1893	27.0018	13.6847	13.317	1.42272	1.06759	3.28874	3.29217	2.33935	21.2232	9.16909	12.0541	1.6554	0.611253	2.69943	2.42501	1.14125	17.0343	7.05113	9.98319	1.24824	0.517259	2.1663	1.75277	0.843738
RIL 19	16.7903	6.73022	10.0601	0.772268	0.798963	1.86425	2.25586	1.03888	23.8363	9.87015	13.9662	1.34241	0.882507	2.10066	3.05728	1.35666	24.5731	9.20629	15.3668	1.30214	0.968062	2.82199	2.96588	1.14822	21.5182	7.09582	14.4224	1.21856	0.853282	2.24342	2.07425	0.706297
RIL 20	21.6322	9.8323	11.7999	1.57063	1.15063	2.68481	2.957	1.59324	33.8075	15.3785	18.429	2.34381	1.72573	4.0267	4.40458	2.6181	23.6341	11.7024	11.9317	2.005	1.48743	2.93322	3.68615	1.59063	25.0651	10.4325	14.6325	1.67721	1.30372	3.08974	2.99172	1.37014
RIL 21	25.868	10.5959	15.2722	1.28117	1.05148	2.37379	2.88531	2.47386	40.9223	17.4609	23.4613	1.98703	1.51831	3.79479	4.13749	3.60887	30.1412	11.5126	18.6286	1.83057	0.798366	3.03912	2.79759	1.25226	30.1555	10.3838	19.7717	1.39447	0.634221	2.67106	2.50702	1.22077
RIL 22	21.8967	9.11251	12.7842	1.40778	0.917845	2.73946	2.72313	1.44817	34.5236	16.4057	18.1179	2.63697	1.66063	4.55171	4.00952	2.07325	22.4287	8.88964	13.5391	1.63998	0.696361	3.07873	2.57479	0.899771	22.4571	8.42054	14.0366	1.66023	0.689692	3.04089	2.23586	0.793863
RIL 23	22.2905	11.8238	10.4667	1.08476	1.08943	2.5334	3.03603	2.42701	36.9795	18.6186	18.3609	1.90371	1.78135	3.9822	4.50485	3.51211	31.5985	13.9835	17.6149	1.8848	1.10614	3.56664	3.52574	1.76638	32.2369	13.6048	18.6321	1.64039	0.629223	3.61456	3.30237	1.7911
RIL 24	21.1311	11.2789	9.85221	1.10638	1.16559	2.41438	2.86295	2.30855	37.3184	20.2445	17.0739	1.99564	2.03161	4.1837	4.73635	3.27769	27.7037	13.1865	14.5172	1.75944	0.995408	3.44181	3.31233	1.67804	28.4055	13.1083	15.2971	1.56123	0.63962	3.58622	3.29751	1.75208
RIL 25	40.2668	23.8869	16.3799	4.01504	2.6184	5.86445	6.17948	3.99044	33.8338	15.5099	18.3239	2.22814	1.54104	4.63134	4.23983	2.56604	27.34	11.3457	15.9943	1.92725	0.857267	4.09055	3.18939	1.28129	29.1563	12.6495	16.5068	2.09641	1.02629	4.32114	3.52514	1.68049
RIL 26	41.4503	13.7754	27.6749	1.58891	1.36847	3.19311	5.73085	1.8941	29.2885	13.3561	15.9325	1.98947	1.46716	3.42337	3.75425	2.10051	25.3634	10.1525	15.2109	1.85727	1.74873	2.55446	2.92404	1.06799	29.5083	11.7461	17.7621	2.01359	1.80576	3.12598	3.27669	1.52411
RIL 27	21.3906	11.545	9.84557	1.31747	1.02097	2.38225	2.93707	2.47961	33.8721	17.5633	16.3089	1.9873	1.61589	3.77041	4.21868	3.39555	29.6268	14.5645	15.0623	1.86698	1.70934	3.09559	3.65485	1.77222	27.9776	13.6022	14.3754	1.69213	1.49619	2.8742	3.26522	1.74454
RIL 28	21.4175	10.544	10.8735	1.23015	1.15303	2.37677	2.84256	2.32116	28.4132	13.3935	15.0197	1.68201	1.32345	3.19466	3.76805	2.66781	26.0613	11.2397	14.8216	1.68901	0.796852	3.19292	3.44676	1.50717	28.8986	12.3884	16.5102	1.83778	0.73224	3.37641	3.1727	1.65111
RIL 29	20.4189	10.9089	9.51004	1.25619	1.13989	2.83504	2.74232	2.34392	30.1075	16.1262	13.9813	2.02717	1.20403	3.62512	3.60764	3.24621	24.8893	11.1669	13.7224	1.62623	0.681229	3.32467	2.44734	1.3326	27.2929	13.2039	14.089	1.94872	0.939411	3.6456	2.87716	1.51979
RIL 30	23.6689	11.4346	11.9855	1.14048	1.13747	2.72932	2.78142	2.33134	34.6924	17.6652	17.0272	1.89594	1.72427	3.57226	3.92569	3.25696	25.3613	11.1295	14.2318	1.64924	0.630359	2.92666	2.7308	1.25956	27.6393	10.8625	16.7767	1.60041	0.56689	2.89724	2.58801	1.177
RIL 31	25.4549	11.8591	13.5958	1.85059	0.990484	4.05774	2.83843	1.87328	36.7363	16.9851	19.7512	3.12172	1.27585	5.38192	3.1191	2.90348	26.9811	12.9778	14.0033	2.38708	0.880688	4.51986	2.64776	1.65416	28.3795	12.0738	16.3057	2.28925	0.663217	4.36566	2.34958	1.78281
RIL 32	18.2685	9.52577	8.74273	0.973205	2.32515	3.3186	2.32515	0.581765	24.2338	13.0203	11.2135	1.32531	1.19639	2.84771	3.10131	2.79565	21.2357	10.4774	10.7583	1.41784	0.630869	2.85078	2.48075	1.25866	22.2695	10.6181	11.6514	1.3811	0.666398	2.93934	2.56652	1.09604
RIL 33	21.985	10.6678	11.3172	1.40373	1.10281	2.57323	3.3371	2.2634	33.3553	15.6779	17.6774	2.11711	2.61674	2.71685	4.24485	2.87611	29.3152	13.7697	15.5455	1.93082	2.00973	2.86373	3.87982	1.56331	33.9213	15.074	18.8473	2.25117	1.89878	3.51735	4.17817	1.54205
RIL 34	23.7232	13.4597	10.2635	1.92075	1.21952	3.9542	3.91077	2.4545	31.6887	17.4085	14.2802	3.18114	1.6164	4.95248	4.63294	2.68346	23.9611	14.4958	9.46531	2.66543	1.05351	5.17477	3.87762	1.72444	25.4401	17.2504	8.18965	2.99287	1.50037	5.76098	4.72393	2.2723
RIL 35	24.8183	10.3486	14.4697	1.40592	0.899995	3.16473	2.98863	1.88934	35.6756	15.3582	20.3174	2.37112	1.44961	4.4958	4.31655	2.47764	26.592	10.6918	15.9002	1.93078	0.764137	3.56879	2.88346	1.54467	30.0337	10.7607	19.273	2.07014	0.849674	3.78774	2.80065	1.2525
RIL 36	21.4801	10.1222	11.3579	1.40645	0.969036	2.97862	3.10717	1.74771	26.0391	11.9169	14.1222	1.63678	1.16822	3.44466	3.57398	2.09325	24.5803	12.4268	12.1536	2.00885	1.49822	2.66746	3.02743	1.39418	26.7807	13.6993	13.0814	1.86525	1.67001	3.03471	3.39661	1.40731
RIL 37	17.544	8.09074	9.45324	1.1738	1.06086	2.31035	2.35605	1.22885	23.5909	10.5237	13.0673	1.45632	1.23708	2.88652	3.16048	1.65938	18.2432	9.00243	9.24076	1.40611	1.36228	2.42526	2.63838	1.17039	23.2363	10.1008	13.1355	1.63226	1.57566	2.64955	3.06072	1.18265
RIL 38	17.7569	7.84802	9.90886	0.973988	0.881925	2.36994	2.48316	1.13901	26.6701	10.5012	16.1689	1.42056	1.14108	3.1574	3.28227	1.49987	25.3091	10.7074	14.6017	1.64948	0.919883	3.33107	3.30366	1.50332	27.3842	10.9908	16.3934	2.10267	0.817694	3.36854	3.10123	1.60071
RIL 39	22.0443	11.7907	10.2536	1.1971	1.18471	2.73638	2.95157	2.25797	39.2525	16.7851	22.4674	1.80243	1.60767	3.48355	4.09984	3.28303	25.9109	12.8799	13.0311	1.62554	1.03673	3.25501	3.45083	1.45127	25.0184	11.7454	13.273	1.86963	0.830356	3.04273	2.77082	1.17525
RIL 40	18.1052	6.82149	11.2837	0.962085	0.834953	1.94822	2.06954	1.00669	25.9397	10.3694	15.5702	1.40043	1.30398	3.04262	3.01861	1.35577	22.3982	8.64955	13.7487	1.46087	1.5444	2.33694	2.367	0.940324	23.2098	8.8552	14.3546	1.50153	1.28946	2.5171	2.50787	1.03923
RIL 41	24.9959	11.1872	13.8086	1.27716	0.722797	3.30089	3.0864	2.19999	36.5402	17.2015	19.3387	2.32349	0.826713	5.06951	4.24975	3.09111	30.1109	11.0447	19.0663	1.74388	0.661636	3.6477	3.5123	1.47915	27.6886	10.3299	17.3587	1.55496	0.61279	3.37848	3.28943	1.49428
RIL 42	20.556	9.38139	11.1746	1.29595	0.903386	2.80899	2.88425	1.61352	24.7251	10.6426	14.0825	1.7504	0.76707	3.26057	3.1247	1.86423	25.2596	10.4786	14.781	2.05108	0.744609	3.60472	2.89803	1.18011	22.4986	8.80308	13.6955	1.57387	0.595752	3.04319	2.50282	1.08745
RIL 43	22.9637	9.0708	13.8929	1.22072	0.859887	1.92354	2.86123	1.83257	29.5751	15.0237	14.5513	1.52193	1.31788	3.07505	3.45207	2.48823	26.8643	10.9276	15.9366	1.7141	0.949879	3.41892	3.2202	1.48726	29.6845	11.8304	17.8541	1.55425	1.51143	2.56608	3.15142	1.61578
RIL 44	22.6454	9.07659	13.5689	1.18913	1.16386	2.71568	2.86591	1.142	22.2277	8.64013	13.5876	1.22828	1.10466	2.57755	2.61528	1.11436	17.7226	7.62954	10.093	1.2131	1.25896	2.09968	2.2695	0.788293	19.7227	7.70312	12.0196	1.21335	1.29008	2.17151	2.21229	0.815889
RIL 45	23.1918	9.85034	13.3415	1.28647	1.80366	1.94619	3.07606	1.86183	17.0184	13.4875	17.0184	1.9133	1.50544	3.51269	3.83598	2.31643	20.5333	8.37702	12.1562	1.45919	1.33558	2.20552	2.4176	0.959121	23.9926	9.56649	14.4262	1.52276	1.50972	2.30644	2.58127	1.09954
RIL 46	17.9756	8.37556	9.60005	1.12702	1.01717	2.37339	2.58568	1.14787	16.5245	14.7492	16.5245	2.04906	1.60586	3.747	4.07806	2.12561	23.7882	10.6832	13.105	1.73617	1.59766	2.72714	3.30244	1.31981	25.9381	9.88497	16.0532	1.63777	1.56185	2.54874	2.92195	1.21466
RIL 47	14.1247	5.79441	8.33033	0.70728	0.574577	1.33238	2.01741	0.864133	21.2143	9.6157	11.5986	1.0941	0.635905	3.07035	2.87772	1.66009	15.7047	6.56338	9.14129	1.00544	0.557292	2.22828	2.03419	0.738169	18.9133	6.48693	12.4264	0.999017	0.65074	1.90729	2.23962	0.690252
RIL 48	14.5584	6.65773	7.90066	0.871823	0.666314	1.87087	2.07571	1.17301	22.7145	8.92499	13.7896	1.40242	0.958798	2.70728	2.63648	1.22001	12.1546	4.66093	7.49362	0.740094	0.347121	1.62068	1.31198	0.641066	18.329	7.09299	11.236	1.2347	0.513875	2.1796	2.11756	1.04726
RIL 49	24.2405	12.1647	12.0759	0.948525	1.19331	2.24761	2.71003	2.399	31.9019	15.9288	15.9731	1.54672	0.57628	3.99602	3.53851	3.16441	25.2884	11.3066	13.9819	1.34232	1.43408	2.16756	2.7421	1.55576	30.6812	12.6768	18.0044	1.60272	1.31781	2.70711	3.0283	1.34936
RIL 50	30.1269	13.0835	17.0434	1.57933	1.03657	3.20292	3.71572	2.64314	43.229	19.7269	23.502	2.33866	1.71449	5.08651	4.89179	3.26361	26.8788	11.9136	14.9651	1.77233	1.45268	2.94793	3.00579	1.51627	31.6422	13.2635	18.3786	2.05549	1.63883	3.19068	3.35078	1.59888
RIL 51	22.6632	9.88174	12.7815	1.39789	0.675506	3.08703	2.64637	1.74197	29.9536	14.9513	15.0023	2.37997	1.58991	3.70978	3.41915	2.24581	19.0515	7.833	11.2185	1.16652	0.930674	2.32143	2.4005	1.01388	25.8899	10.4198	15.4701	1.56689	1.26314	2.89476	3.11258	1.58247
RIL 52	10.8762	4.27484	6.60132	0.860347	0.237831	0.554939	1.82254	0.799191	24.3946	10.275	14.1196	1.38245	0.889847	2.963	3.13558	1.34766	18.4815	9.544	8.93748	1.53129	0.901946	2.91569	2.91351	1.28158	21.8578	9.7001	12.1577	1.47565	0.825345	2.75349	2.77503	1.19942
RIL 53	24.5637	10.2731	14.2906	1.84919	0.553456	2.64239	3.31188	1.66821	35.4799	16.6073	18.8727	2.3613	1.56234	4.57656	4.43425	2.64992	29.9455	14.4814	15.4641	2.20409	1.1866	4.82775	4.40139	1.86152	27.3252	11.6486	15.6766	2.02563	0.849468	4.05306	3.22138	1.49907
RIL 54	17.2966	8.00884	9.28781	0.980585	0.859339	2.13327	2.5698	1.46585	28.4529	12.6971	15.7558	1.69053	1.43153	3.43115	3.88127	2.26261	15.4442	7.08617	8.35799	1.13102	0.558279	2.19085	2.24615	0.959871	18.9941	8.58244	10.4117	1.45264	0.568267	2.73759	2.63421	1.18973
RIL 55	20.8779	8.79007	12.0878	1.0549	0.866895	2.54106	2.86775	1.70776	32.6604	14.3092	18.3512	2.15044	1.41091	4.09491	4.15499	1.99846	21.8662	9.38253	12.4836	1.37606	1.24798	2.43733	2.97837	1.3428	26.0246	10.459	15.5657	1.58787	1.22268	2.94791	3.1874	1.5131
RIL 56	30.8943	12.9753	17.919	1.88975	1.34347	4.07994	3.77351	2.13828	34.6742	15.6186	19.0556	2.25626	1.68052	4.56888	4.10475	2.43639	28.8841	11.8358	17.0483	2.10823	0.969556	4.08969	3.22297	1.44536	33.3153	13.0678	20.2475	2.34233	1.01014	4.34085	3.62597	1.74854
RIL 57	23.0132	9.61134	13.4018	1.35022	0.90162	3.03508	2.80677	1.51764	28.6169	11.1436	17.4733	1.60622	1.03509	3.55798	3.37032	1.69741	29.2086	11.5065	17.7021	2.12449	0.811415	3.91698	3.09722	1.55637	28.2907	10.4475	17.8432	1.75222	0.720285	3.57233	2.83437	1.56827
RIL 58	20.4691	8.50316	11.9659	1.03675	0.820245	1.91391	2.76587	1.9664	30.2118	13.3066	16.9052	1.58214	1.13021	3.76078	3.73554	2.50204	27.4887	12.5215	14.9671	1.48423	1.26456	2.84896	3.29847	1.78194	25.9785	11.1526	14.8259	1.35744	1.07352	2.70698	3.10018	1.51469
RIL 59	19.8688	8.73895	11.1299	1.13552	1.11005	2.59011	2.68021	1.34763	28.797	11.9588	16.8382	1.83462	1.26039	2.85813	3.51239	2.00912	19.6063	9.39164	10.2147	1.4763	1.58284	2.45372	2.70121	1.17757	19.6491	8.09243	11.5567	1.40736	1.35291	2.27396	2.32092	0.737279
RIL 60	18.8085	7.31214	11.4964	0.929869	0.881195	2.05612	2.31257	1.18221	27.184	10.699	16.485	1.56263	1.29593	3.02385	3.21777	1.84682	25.3743	9.82354	15.5508	1.571	1.71765	2.62391	2.899	1.01198	25.6843	9.45003	16.2343	1.60133	1.54969	2.68461	2.69311	0.921293
RIL 61	21.3701	8.65222	12.7178	1.04843	1.38688	2.15232	2.59971	1.49832	30.0417	14.2308	15.8109	2.14494	1.29105	3.05374	3.50338	2.07968	23.4472	9.00556	14.4416	1.49414	1.62127	2.39568	2.59886	0.895604	27.059	10.7855	16.2735	1.69358	1.72401	2.72461	3.28426	1.35899
RIL 62	18.0237	9.19265	9.20345	0.815631	0.692123	1.56173	2.11604	1.76594	26.9975	12.7482	14.2493	1.14556	0.913253	3.15518	3.13158	2.59636	19.2098	8.52681	10.683	0.912589	0.787964	1.98292	2.27155	1.17371	25.4251	10.1038	15.3213	1.15044	0.712667	2.36389	2.56462	1.27247
RIL 63	22.1191	12.4779	9.64114	1.47796	1.56138	2.24561	3.13126	2.69041	30.959	15.0569	15.9021	1.56688	1.17841	3.59071	3.62983	2.97138	24.4659	11.2466	13.2193	1.59752	0.7595	3.31942	2.67047	1.3897	31.1902	13.3267	17.8635	1.84318	0.866863	3.64138	3.19901	1.6427
RIL 64	28.0621	14.7473	13.3148	2.14267	0.813497	3.17927	3.16832	1.8716	33.2283	13.5427	19.6855	2.40931	1.10301	4.17613	3.75014	1.73295	28.5841	11.7608	16.8233	2.00867	0.9374	4.08912	3.18606	1.53955	29.4347	11.4575	17.9772	1.97979	0.8769	3.97667	3.06159	1.56251
RIL 65	19.9168	9.87034	10.0464	1.19416	1.05368	3.19116	2.72993	1.49523	24.4284	11.2595	13.1689	1.56701	1.10133	3.44505	3.27594	1.87022	21.2364	10.3864	10.85	1.65649	1.29975	2.98205	3.06243	1.38564	23.1983	10.0246	13.1737	1.65446	1.28457	2.82362	2.94871	1.31323
RIL 66	21.6801	11.5842	10.0958	1.04171	1.01905	2.63666	2.75332	2.45235	33.044	17.812	15.2319	1.69561	1.20287	3.96218	3.96855	3.25716	23.2715	11.3249	11.9466	1.41377	0.693298	3.12435	2.65225	1.63866	26.0377	11.8135	14.2243	1.56626	0.665162	3.28414	2.75374	1.33388
RIL 67	26.3991	11.6286	14.7705	1.54112	1.19087	3.41015	3.45169	2.0348	35.3468	15.5646	19.7822	2.32461	1.39202	4.50913	4.22955	2.42242	27.9227	12.5507	15.372	2.09728	0.979728	4.12801	3.61629	1.72936	34.1307	14.0211	20.1095	2.36673	1.05053	4.51655	3.76633	1.76585
RIL 68	25.6733	12.3969	13.2764	1.72312	1.19598	3.34408	3.34138	1.99808	33.4824	15.9766	17.5058	2.2562	1.53481	4.54947	4.12828	2.50757	26.412	11.6903	14.7217	1.94921	0.85356	4.1999	3.22437	1.46321	29.1255	12.7699	16.3556	2.25211	0.959482	4.36928	3.57094	1.61804
RIL 69	19.333	9.70528	9.62772	1.42608	0.821923	2.305	2.80234	1.59813	27.8205	13.3205	14.5	1.82695	1.50112	3.38955	3.76737	2.02377	11.6469	5.46884	6.17802	0.966434	0.513681	1.81745	1.65325	0.518022	15.6585	7.08738	8.57113	1.26595	0.607854	2.28519	2.10276	0.825625
RIL 70	26.1808	13.259	12.9218	1.5418	1.2877	3.00464	3.08763	1.9791	30.6313	14.0206	16.6106	2.16931	1.26407	2.90834	4.0278	2.35042	18.7017	7.84939	10.8523	1.23314	1.06724	2.28396	2.39312	0.871928	20.206	7.93261	12.2734	1.36033	1.09003	2.39037	2.37664	0.715235
RIL 71	26.8354	16.9768	9.35983	1.34227	1.20946	2.82208	3.25163	2.52999	32.484	18.1636	14.3204	1.64335	1.25801	3.52285	3.80251	2.99356	29.1745	12.8446	16.3299	1.43815	1.16604	2.98176	3.54276	1.61761	29.3777	12.6421	16.7356	1.42513	1.22903	2.78346	3.29989	1.61266
RIL 72	27.9438	12.8201	15.1238	1.27507	1.23222	3.66316	3.47311	1.86288	35.4029	17.9968	17.4061	2.33266	1.54474	4.80886	4.34055	2.58572	25.927	12.1873	13.7397	1.99309	0.911358	4.26611	3.41849	1.59822	28.2077	13.3786	14.8291	2.32431	0.954388	4.53968	3.66618	1.64246
RIL 73	30.7111	16.6109	14.1002	1.96052	1.44737	3.6456	3.66247	2.85858	34.2056	19.2705	14.9351	2.10813	1.81823	4.42457	4.08096	3.44173	30.2865	15.278	15.0085	2.09	1.01231	4.24311	3.73821	1.97832	33.2635	16.026	17.2374	2.22065	0.92834	4.20879	3.80746	2.10917
RIL 74	19.079	9.07357	10.0054	0.772036	0.883202	1.80905	2.2893	2.05724	34.2203	16.1585	18.0619	1.44479	1.36435	3.10708	3.70912	3.35305	20.0354	8.4613	11.5741	1.02276	0.588441	2.22151	2.08047	1.11307	23.3932	9.20764	14.1855	1.16149	0.528093	2.33704	2.18843	1.19085
RIL 75	23.1534	12.5032	10.6502	1.31566	1.17457	2.96768	3.04086	2.63834	33.616	20.2636	13.3524	2.23944	1.79272	4.04797	4.17596	3.59431	21.7399	12.2278	9.51206	1.76129	0.792699	3.52545	2.91464	1.5776	24.8129	13.1049	11.708	1.76837	0.811686	3.57981	3.15381	1.73856
RIL 76	19.1279	9.90371	9.22415	0.933677	0.91101	1.34292	2.70763	2.24096	28.7563	16.0513	12.705	1.52507	1.4018	3.27088	3.64333	3.07879	19.2605	9.47086	9.78965	1.13069	0.85844	2.19944	2.42597	1.20857	24.1615	11.355	12.8065	1.41542	1.15911	2.43888	2.90929	1.31718
RIL 77	21.7407	8.40555	13.3351	1.15236	0.882174	2.43574	2.68683	1.24844	27.8705	11.963	15.9075	1.69916	1.42867	3.30607	3.63286	2.14343	23.2336	9.65627	13.5773	1.41872	0.8629	2.95227	2.98577	1.43662	28.2942	10.7573	17.5369	1.63857	0.784059	3.41332	3.30915	1.61224
RIL 78	28.4518	12.4363	16.0156	1.11313	1.16972	2.72934	3.27072	2.25956	32.3092	14.8086	17.5006	1.396	1.35672	3.16568	3.75389	2.89226	34.202	14.5638	19.6382	1.87879	1.92156	3.28702	3.56702	1.66932	34.1086	14.429	19.6796	1.84842	1.7085	3.18922	3.55851	1.64759
RIL 79	21.1191	10.5942	10.5249	0.931926	0.901648	2.10385	2.6219	2.22432	30.7808	16.1277	14.6531	1.37946	1.40217	3.27173	3.76222	3.0519	21.2749	9.29405	11.9809	1.04438	0.956889	2.17441	2.44511	1.10987	24.4838	10.1802	14.3036	1.12009	1.01033	2.20137	2.66953	1.21397
RIL 80	24.9989	11.5208	13.4781	1.15545	0.836635	1.95215	2.89884	2.72071	40.2498	20.7603	19.4895	2.28227	0.629329	6.17581	4.92579	4.26224	26.8425	12.091	14.7515	1.44893	1.46603	2.48552	2.94274	1.58235	34.825	14.7969	20.0282	1.74435	1.54905	3.02137	3.57678	1.93127
RIL 81	14.1682	5.80449	8.36375	0.575527	0.573734	1.67646	2.10895	0.86982	29.7119	15.9655	13.7464	1.59024	1.03221	3.45126	3.46224	2.95306	22.5376	12.1118	10.4258	1.49973	0.720156	3.4889	2.97449	1.7284	28.9647	13.4901	15.4746	1.67356	0.692783	3.67264	3.26025	1.72051
RIL 82	23.9614	12.6019	11.3595	1.13974	0.926276	2.88282	3.04	2.61375	25.3766	10.6421	14.7345	1.47146	1.00632	3.52883	3.38546	1.86729	17.7399	8.45737	9.28249	1.21426	1.21735	2.15426	2.66347	1.20802	15.425	7.27756	8.14748	1.04956	1.06859	1.87589	2.39294	0.890587
RIL 83	16.9487	7.51243	9.43623	0.994418	0.872624	2.03612	2.41051	1.19875	21.6374	9.04962	12.5878	1.1134	0.886262	2.91877	2.82371	1.30748	22.8568	10.5932	12.2636	1.4319	1.42882	2.89122	3.42637	1.41486	25.9164	11.0073	14.9091	1.53512	1.62343	2.87783	3.55179	1.41909
RIL 84	14.8692	7.29015	7.57904	0.819129	0.712247	2.20906	2.40024	1.14948	23.4685	9.65492	13.8136	1.1575	0.990694	3.04545	2.96349	1.37406	18.893	8.41955	10.4735	1.24436	1.12454	2.5426	2.60379	0.904263	20.7148	9.32144	11.3934	1.5868	1.29638	2.51907	2.87339	1.0458
RIL 85	14.0382	7.65923	6.37897	0.866454	0.76523	2.40588	2.42844	1.19323	32.6108	12.923	19.6878	1.72247	1.08907	4.0113	4.03128	2.06885	24.5587	9.43644	15.1222	1.63939	0.644992	3.33778	2.85839	0.955892	26.2595	10.1262	16.1332	1.67773	0.633454	3.48853	3.09827	1.22826
RIL 86	22.5463	8.42439	14.1219	1.14356	0.940243	2.71421	2.63783	1.11243	28.2553	11.8204	16.4349	1.68356	0.597003	4.27665	3.54649	1.71672	23.67	9.52568	14.1443	1.47991	0.938118	3.13392	2.80248	1.17125	25.4323	10.8074	14.6249	1.74122	0.678859	3.75621	3.216	1.41514
RIL 87	20.5244	8.03748	12.487	1.06685	0.662588	2.54637	2.60163	1.16004	26.3625	11.1817	15.1809	1.54585	1.2843	2.99671	3.42733	1.92748	21.8297	8.96846	12.8613	1.40199	1.45967	2.30668	2.59937	1.20075	22.0172	9.34791	12.6693	1.42894	1.54409	2.33428	2.90742	1.13318
RIL 88	17.0799	8.85202	8.22793	1.04425	0.967259	2.25694	2.82741	1.75616	25.2057	11.678	13.5277	1.72217	1.09422	3.35902	3.59442	1.90821	18.2363	8.6692	9.56708	1.31822	0.979726	2.56518	2.76089	1.04518	22.6174	10.1483	12.469	1.82174	1.24343	2.72002	3.12377	1.23935
RIL 89	17.7884	9.46829	8.3201	1.14535	0.955304	2.67144	3.1386	1.5576	41.3777	15.9774	25.4003	2.59305	0.893094	5.4033	4.70691	2.38102	26.1495	9.302	16.8475	1.71277	1.15208	2.74318	2.8081	0.885888	35.7382	11.8449	23.8933	2.15274	0.593367	4.64031	3.26121	1.19724
RIL 90	31.4141	12.3047	19.1095	1.77751	0.622057	4.41304	3.64733	1.8695	27.309	12.9347	14.3744	1.3758	1.18962	2.78192	3.26335	2.70728	20.6315	9.22435	11.4072	1.11807	0.68267	2.42453	2.2758	1.27574	28.0114	11.2604	16.751	1.53848	0.550388	2.91444	2.67778	1.52538
RIL 91	25.1585	12.2386	12.9199	1.18926	1.12761	2.62613	3.09463	2.60574	35.0013	16.1265	18.8748	2.6568	1.52144	4.53438	4.28805	2.52706	26.2081	11.0764	15.1317	1.91628	0.773599	3.96843	2.9923	1.42575	30.21	12.5922	17.6178	2.123	0.956513	4.3086	3.62173	1.58232
RIL 92	24.3948	11.397	12.9978	1.42646	1.13117	3.57234	3.06994	1.54636	31.2507	15.7936	15.4571	1.57011	1.30264	3.57812	3.38295	3.12289	20.0275	10.4633	9.56418	1.47831	0.635049	3.01052	2.37217	1.28391	21.9407	11.0548	10.8858	1.4229	0.669156	3.12168	2.64101	1.21142
RIL 93	21.5365	11.3576	10.1788	0.772724	0.711421	2.57173	2.73941	2.30436	30.6896	14.8493	15.8403	1.9997	1.68096	3.88128	3.85336	2.84878	25.7769	12.5209	13.256	1.90536	1.70672	3.01055	2.7945	1.42069	33.669	15.2769	18.3921	2.29137	2.01132	3.35896	3.68312	1.74447
RIL 94	28.1566	14.863	13.2936	1.60956	1.56763	3.6578	3.70567	2.95345	30.3258	12.5009	17.8249	1.7775	1.39442	3.35113	3.71107	2.2668	22.0332	7.93115	14.1021	1.33553	0.632691	2.67155	2.31694	0.974443	26.239	9.26571	16.9733	1.64704	0.639438	3.11049	2.73871	1.13003
RIL 95	20.906	7.90133	13.0047	1.0084	0.736106	2.42033	2.57674	1.53053	24.5951	10.2625	14.3326	1.35485	1.14027	2.43347	2.93551	2.03523	18.9801	8.62449	10.3556	1.03652	0.530004	2.27567	2.12172	1.25743	26.8892	11.0982	15.791	1.38607	0.731351	2.88487	2.67041	1.48458
RIL 96	15.8489	6.31807	9.53083	0.637251	0.643659	1.54243	2.06066	1.47115	27.6654	12.1188	15.5466	1.53529	1.48274	3.26064	3.47155	1.6854	14.709	5.82837	8.88066	0.869259	0.536253	1.81227	1.86072	0.749865	17.123	6.438	10.685	0.912236	0.577551	1.95166	2.12877	0.867791
RIL 97	17.0253	7.50074	9.5246	0.834779	0.679762	2.33398	2.29434	1.1093	29.009	13.3249	15.6841	2.01869	1.33751	3.70463	3.64551	2.08825	17.3893	8.16996	9.21935	1.33959	0.629326	2.67031	2.26758	1.26316	19.6424	8.77872	10.8637	1.56076	0.645607	3.07097	2.43694	1.06444
RIL 98	26.844	12.7878	14.0562	1.3778	1.11907	2.61116	3.09661	2.73096	34.2424	16.5883	17.6541	1.707	1.42049	3.31448	3.89346	3.13039	31.6239	14.0851	17.5388	1.84807	1.8155	2.96377	3.48495	1.63747	34.2827	13.9863	20.2964	1.92097	1.74531	2.88948	3.336	1.50888
RIL 99	27.0187	12.7377	14.2809	1.01247	0.776094	3.28683	3.37796	2.35757	35.9545	17.765	18.1895	2.69385	1.92094	4.91014	4.74496	2.63142	29.8576	14.4103	15.4473	1.66059	1.07603	3.71941	3.29816	1.72505	30.7595	13.3256	17.4339	1.84209	1.73821	2.79315	3.18642	1.40606
RIL 100	27.0631	13.5291	13.534	1.46153	1.11154	2.50698	3.30222	2.73371	35.8766	19.4227	16.454	2.06258	1.90817	3.54374	4.22002	3.3484	28.2544	14.1965	14.0579	1.63827	1.05081	3.72211	3.24967	1.59337	31.1271	13.6963	17.4308	1.69681	1.72866	2.76067	3.49018	1.69603
RIL 101	29.8445	16.5571	13.2874	1.43048	0.749354	4.15472	3.80262	4.36717	34.0415	18.5791	15.4624	1.69022	0.617629	4.5018	3.95362	4.48132	26.8823	13.1997	13.6825	1.60878	1.75575	2.74484	3.39054	1.77257	29.0338	14.3572	14.6765	1.69595	1.64362	2.85703	3.45398	2.45505
RIL 102	17.5536	8.77906	8.77454	0.821949	0.781632	1.98285	2.30785	2.06776	24.5993	11.8369	12.7624	1.01606	1.02651	2.57874	2.91909	2.53564	19.1866	9.03422	10.1524	1.16885	0.562077	2.59917	2.14214	1.11929	23.5338	10.9038	12.63	1.38986	0.696319	2.78953	2.74042	1.33361
RIL 103	17.6929	8.86023	8.83263	0.606497	0.953598	2.1415	2.74878	2.0804	37.4591	20.5204	16.9387	2.24812	1.88027	4.24958	4.87453	3.8657	29.3505	14.3763	14.9742	1.82272	0.957718	3.8688	3.70278	1.8515	23.7651	11.8058	11.9593	1.6028	0.724641	3.12883	2.9201	1.36829
RIL 104	28.1269	14.7242	13.4026	1.82054	1.18874	3.45853	3.41127	2.87945	35.1405	18.6109	16.5297	2.29395	1.63682	4.0242	4.00383	3.34062	33.4229	17.6949	15.728	2.41048	1.20267	4.79854	4.14972	2.37129	26.791	13.0148	13.7761	1.81637	0.759346	3.55445	2.91346	1.80601
RIL 105	18.4403	7.25999	11.1803	0.783287	0.72519	2.04827	2.46148	1.05533	24.6056	9.67507	14.9305	1.54273	1.08923	2.71942	2.93808	1.63335	19.7536	7.03192	12.7217	1.10455	0.592463	2.41178	2.1467	0.776428	28.5559	10.4013	18.1547	1.66251	0.724098	3.41725	3.16476	1.43263
RIL 106	24.8496	9.33522	15.5144	1.34097	2.60606	11.0451	2.91863	1.35268	31.3832	12.6609	18.7223	1.65411	0.52147	4.83955	3.71699	1.8178	30.7507	12.1732	18.5775	1.94598	1.88313	3.16006	3.54202	1.64201	32.5632	12.4631	20.1	2.03061	1.79955	3.44088	3.54906	1.64299
RIL 107	24.1457	8.43548	15.7102	1.09733	1.02161	2.38375	2.66281	1.26999	34.3584	13.6696	20.6889	1.69036	1.79744	3.3381	3.95355	2.23895	27.7901	9.77657	18.0136	1.62707	1.55426	2.83376	2.78701	0.974474	34.8237	12.8115	22.0122	2.65831	1.87657	3.31109	3.52167	1.44388
RIL 108	12.8466	7.09838	5.74822	0.736154	0.795444	1.72357	2.21347	1.62975	23.5473	11.1023	12.445	1.21274	0.949131	2.95957	3.19397	2.05954	20.0431	8.49437	11.5487	1.36131	0.789891	2.78245	2.52016	1.04057	20.5828	9.20208	11.3807	1.51702	0.62984	3.03924	2.76629	1.24968
RIL 109	21.269	10.7673	10.5018	1.33651	0.980325	2.70992	3.03282	2.20356	36.5096	18.0694	18.4402	2.15305	1.58958	4.33496	4.55109	3.11275	33.0921	15.6039	17.4882	2.43072	1.08202	4.53478	4.36169	1.98106	29.794	14.4376	15.3565	2.10887	1.07879	4.20087	4.07298	1.8595
RIL 110	24.3479	10.3781	13.9699	1.22137	0.825802	2.27162	3.14821	2.20873	35.6579	15.5919	20.066	2.04505	1.56354	3.83436	4.55129	2.76007	31.6923	14.3388	17.3535	1.94898	0.944999	3.72485	3.96311	1.66425	29.8511	11.8866	17.9644	1.65936	0.782981	2.93365	3.07393	1.44702
RIL 111	24.0862	11.7705	12.3157	1.08179	1.09979	2.61036	2.73203	2.59465	33.503	17.3819	16.1211	1.59079	1.30536	3.48833	3.87614	3.46525	23.3408	10.3471	12.9937	1.28398	0.587719	2.80292	2.40368	1.16341	30.0319	12.7417	17.2902	1.66194	0.660011	3.51413	2.90208	1.45165
RIL 112	15.434	7.43111	8.00294	0.661935	0.572024	1.74915	2.32013	2.07816	22.4358	9.77063	12.6651	1.07738	0.919666	2.43226	3.13692	1.7253	17.5542	6.99927	10.5549	1.26363	0.545651	2.2756	2.20553	0.708851	22.9908	8.79609	14.1947	1.46742	0.587808	2.74733	2.83391	1.15962
RIL 113	20.8942	11.3568	9.53746	1.30435	1.00314	2.40039	2.93412	2.54973	31.9323	16.8293	15.103	1.46217	1.28034	3.5789	3.66956	3.02933	26.0925	12.8946	13.1979	1.83301	0.90871	3.63622	3.25637	1.52056	32.4399	15.9363	16.5036	2.25907	1.04516	4.33174	4.25194	1.80627
RIL 114	18.0342	8.62517	9.40901	0.922367	0.947787	2.14036	2.68376	1.93089	27.8427	13.5746	14.268	1.58425	1.43193	3.1958	3.67545	2.45926	20.707	10.3328	10.3742	1.36498	0.780898	3.02253	2.85772	1.44088	24.037	11.0508	12.9862	1.5415	0.838547	3.24262	3.40167	1.50837
RIL 115	20.8992	11.2431	9.65612	1.04421	0.788669	2.67506	2.98623	2.47124	23.2292	12.61	10.6192	1.16142	0.684807	3.38718	3.25312	2.43579	20.265	11.2175	9.04747	1.43457	1.12827	2.73095	2.96941	1.3856	24.4516	12.083	12.3686	1.47805	1.18146	2.75556	3.00295	1.65382
RIL 116	23.6088	9.96151	13.6473	1.41063	1.73069	2.10437	3.1727	1.66713	25.2982	10.959	14.3391	1.39355	1.98634	2.45576	3.37636	1.74702	23.4211	9.45307	13.968	1.57746	1.36949	2.73965	2.85169	0.914773	21.5465	9.42901	12.1175	1.48077	1.24936	2.61062	2.96729	1.12096
RIL 117	13.5872	6.48133	7.10591	0.847447	0.72879	1.72482	2.19867	1.0807	26.1449	12.2236	13.9213	1.49972	1.07833	3.12478	3.38498	1.56652	15.8698	7.72242	8.14734	1.33329	0.580507	2.5437	2.34001	0.924918	21.2693	8.69325	12.5761	1.50563	0.761908	2.72157	2.5427	1.16144
RIL 118	24.2392	12.725	11.5141	1.32421	1.11523	2.6022	2.93152	2.47306	33.5016	19.36	14.1416	1.71262	1.73971	4.05932	4.25509	3.41622	26.3748	12.4669	13.9079	1.70696	1.45462	2.6611	3.18183	1.32958	31.6334	14.571	17.0623	1.8374	1.46658	3.45196	3.58988	1.59582
RIL 119	17.6618	8.50219	9.1596	1.16635	0.807983	2.31665	2.6059	1.85305	27.6836	14.8576	12.826	1.98309	1.21487	3.36994	3.70574	2.55346	19.38	8.4011	10.9789	1.34477	0.63478	2.74613	2.64632	1.02909	19.3103	8.51613	10.7942	1.43112	0.647123	2.79184	2.58324	1.0628
RIL 120	17.0565	8.88135	8.17511	0.667451	0.944562	1.84888	2.20496	2.01945	25.2827	12.2783	13.0044	1.29772	1.22457	1.59637	2.92156	1.87004	19.5703	10.3854	9.18494	1.17695	0.733051	2.81488	2.60196	1.56179	20.0085	9.6393	10.3692	1.15746	0.65151	2.59171	2.35648	1.43756
RIL 121	18.1083	7.61236	10.496	1.00572	0.542089	2.22245	2.60424	1.25023	32.6125	11.9505	20.662	1.50789	0.716024	3.41392	3.29598	1.33406	26.4145	10.6956	15.7189	1.5187	1.54748	3.01537	3.54512	1.0689	21.7375	8.06252	13.6749	1.12757	1.01396	2.3608	2.63686	0.92333
RIL 122	34.0806	17.5148	16.5658	1.82836	1.41614	3.11976	4.15812	2.88396	40.2635	22.9399	17.3236	2.50878	1.8522	4.4409	4.70537	3.63135	33.3894	14.796	18.5934	2.1557	0.994541	4.11457	3.60775	1.47791	31.9123	11.9673	19.945	1.90625	0.748391	3.38942	2.62214	1.23911
RIL 123	25.0944	12.8864	12.2081	2.05506	1.03241	3.46453	3.40519	1.8505	31.0013	16.3881	14.6132	2.79726	1.47943	4.40322	4.04903	2.17231	23.3579	11.8271	11.5308	2.53251	0.796065	3.85605	3.29517	1.34729	21.6075	10.7445	10.8629	2.39709	0.765227	3.59461	2.84331	1.1443
RIL 124	19.1149	10.7422	8.37273	1.04543	0.571683	2.51571	2.25954	1.27684	26.1815	12.2255	13.9561	1.44954	0.541423	4.05392	3.09931	1.7229	25.0653	11.2064	13.8588	2.09373	1.55331	2.75037	3.25514	1.55387	26.0648	11.0077	15.0571	2.21526	1.55151	3.17014	2.82638	1.24442
RIL 125	19.4351	8.55075	10.8843	1.17446	0.96331	2.35359	2.61676	1.24445	26.9693	12.6754	14.2939	1.45063	0.916555	2.99921	3.10634	1.62906	24.477	11.304	13.173	1.7686	0.706128	3.81216	3.48566	1.53146	22.9514	8.57507	14.3763	1.45153	0.645134	2.96499	2.45583	1.05758
RIL 126	24.8583	13.9447	13.8206	1.46162	1.11943	2.65335	3.23398	1.59414	29.2945	14.1676	15.1269	1.97874	1.55971	3.63932	3.50385	1.50572	32.6127	14.1903	18.4223	2.25632	2.28171	3.6163	4.28746	1.74853	27.4232	11.4647	15.9585	1.89103	1.74532	3.29259	3.25761	1.27812
RIL 127	17.7696	8.71285	9.05675	0.949624	0.871265	2.03295	2.51477	1.60732	27.474	13.2789	14.1952	1.52271	1.28568	2.99993	3.1305	1.86889	23.263	9.53951	13.7235	1.40874	1.27078	2.82773	2.90303	1.12923	29.2634	11.3226	17.9408	1.74118	1.53152	3.27546	3.44184	1.33259
RIL 128	25.5347	16.4401	9.09454	0.895233	0.828118	2.16247	2.73864	2.73814	35.2608	19.7798	15.481	2.36481	1.33099	3.972	4.2141	3.46043	29.7731	14.5425	15.2306	1.91133	0.826739	3.95573	3.49142	1.89344	35.5462	16.1223	19.424	2.44017	0.934471	4.19776	3.69884	2.07305
RIL 129	14.6532	5.02418	9.62905	0.663774	0.506652	1.31408	1.72638	0.813296	26.3476	13.1889	13.1588	1.52913	1.33761	2.80743	2.90213	1.45938	22.761	8.74475	14.0162	1.51113	0.717216	2.62406	2.7057	1.18665	22.516	7.78545	14.7305	1.32249	0.546431	2.4781	2.25569	1.18273
RIL 130	18.2903	6.9749	11.3154	0.939633	0.535705	2.1906	2.12286	1.07821	33.9196	16.4266	17.493	1.64425	1.39926	4.17189	3.9128	2.45636	26.3583	10.2023	16.156	1.4653	0.736718	3.71584	2.82962	1.45484	30.7349	11.1767	19.5582	1.66275	0.791448	3.99678	2.98452	1.74123
RIL 131	19.0782	8.43398	10.6442	1.33103	0.856236	1.59015	3.09639	1.43574	31.5806	17.2195	14.3611	2.16691	1.60483	3.7446	3.86613	2.34718	29.2443	13.7875	15.4568	2.40079	2.17118	3.52129	4.13976	1.55451	32.4727	13.7951	18.6776	2.23096	2.08736	3.8348	4.02971	1.61227
RIL 132	18.0907	7.46294	10.6277	1.41232	0.782541	2.18447	2.36458	0.805738	24.9391	13.5086	11.4306	1.4014	1.31284	3.12932	3.1698	1.91927	18.362	7.84559	10.5164	1.26716	0.565551	2.77034	2.23818	1.00436	24.6273	9.41168	15.2156	1.45921	0.782848	3.19228	2.68414	1.2932
RIL 133	17.5781	6.00668	11.5714	1.05372	0.472897	1.10343	2.39312	0.995943	32.1474	15.3638	16.7836	1.90665	1.6084	3.75293	3.63746	1.51155	27.5854	10.1586	17.4268	1.66077	1.53556	3.01793	2.8898	1.05452	31.1017	11.1935	19.9082	1.75622	1.64159	3.06493	3.26146	1.46925
RIL 134	13.7726	6.39682	7.3758	0.754995	0.314961	0.813273	2.1611	1.63797	26.8042	13.8281	12.9761	1.34993	1.31611	3.00345	3.54789	2.76443	25.3983	11.9879	13.4104	1.50402	0.871884	2.99422	3.13705	1.64955	30.8819	12.5561	18.3258	1.54188	0.887327	3.09471	2.97808	1.73828
RIL 135	17.6025	7.95117	9.65133	0.958329	0.749634	2.35798	2.41514	1.58095	26.2046	13.3483	12.8563	1.30596	1.11709	3.4709	3.49392	2.32544	17.125	6.72894	10.3961	0.991867	0.78005	2.13523	2.03128	0.790517	22.9112	8.2358	14.6754	1.28597	1.0052	2.55675	2.37521	1.01267
RIL 136	18.7068	8.68598	10.0208	1.03384	0.887137	2.40771	2.92876	1.42853	26.3038	13.7322	12.5716	2.30095	1.46823	3.71874	3.91781	1.775	17.7336	9.24851	8.48509	1.37983	0.851551	3.00106	2.85421	1.16186	25.737	10.891	14.846	1.76613	0.886361	3.57613	3.24642	1.416
RIL 137	19.3581	8.41707	10.941	0.951838	0.557843	1.30163	2.90372	1.29864	39.8063	21.579	18.2274	2.29928	0.539821	6.04224	4.61176	3.54325	22.978	9.67402	13.3039	1.36214	1.22777	2.06962	2.29398	1.00086	28.4421	11.7465	16.6956	1.55809	1.24547	2.71633	2.8357	1.19233
RIL 138	21.5907	10.3005	11.2901	1.05798	0.613639	1.44005	2.38388	1.63866	31.5988	14.7012	16.8976	1.28829	1.39931	2.74732	1.25697	1.37042	19.2222	6.86439	12.3578	0.882065	0.637184	1.5384	1.11461	1.42325	29.8829	9.8214	20.0615	1.37935	0.921562	1.89782	1.27617	2.25133
RIL 139	14.4295	7.46814	6.96137	0.848039	0.801507	1.83352	2.2972	1.81148	21.2633	10.4765	10.7868	0.947508	0.960508	2.38647	2.47556	1.84407	17.4797	8.02136	9.45829	1.19487	0.581275	2.60871	2.56513	1.07137	21.0004	8.87818	12.1222	1.41793	0.571836	3.05065	2.71255	1.12521
RIL 140	20.084	7.90706	12.1769	1.1225	0.919386	2.39795	2.2742	1.69186	22.1763	9.95811	12.2182	1.3772	1.26541	2.95261	2.99996	1.36292	21.8496	10.8247	11.0249	1.9374	1.44817	3.08785	3.17967	1.17162	21.9456	10.0291	11.9165	1.68879	1.39751	2.93057	2.88267	1.12957
RIL 141	16.3909	7.37006	9.02082	0.689973	0.897421	2.09398	2.33688	1.4018	30.7604	14.9527	15.8077	1.83261	1.42911	3.3346	3.42743	2.96469	30.6651	13.8557	16.8094	1.8964	1.78381	2.60623	3.4017	1.68402	32.3974	13.9368	18.4606	1.66889	1.51865	2.88845	3.25355	1.80733
RIL 142	29.9569	13.785	16.1718	1.20632	1.12839	2.63292	3.34489	3.09823	24.7561	10.6544	14.1017	1.36925	1.3276	3.09774	2.95164	1.66016	28.5859	12.2674	16.3185	2.41436	1.85115	3.24376	3.27076	1.48739	29.4035	12.4246	16.9789	2.18038	1.83864	3.38121	3.23809	1.78629
RIL 143	21.3276	8.4278	12.8998	1.16773	1.03645	2.41839	2.62578	1.05516	36.0076	16.4105	19.5972	2.3576	1.86198	4.34461	4.38504	2.30661	27.3647	11.5745	15.7902	2.28939	1.72888	3.21804	3.38417	0.954041	27.8765	11.5783	16.2982	1.92231	1.76956	3.16489	3.50989	1.21164
RIL 144	21.9071	9.20232	12.7048	1.15533	0.636644	3.30123	2.67225	1.42438	25.2384	10.2775	14.9608	1.52085	1.11248	2.59579	2.97593	1.53711	25.7368	11.0698	14.667	2.38386	1.455	2.83839	2.90504	1.48754	27.3478	11.8028	15.545	1.71087	1.14633	3.20961	3.58755	2.14839
RIL 145	21.2766	7.70468	13.572	0.993317	0.888936	2.07418	2.4524	1.42054	35.6075	15.247	20.3605	2.4492	1.66021	3.87381	4.05839	1.92221	24.4288	9.40682	15.0219	1.61029	1.40151	2.38329	2.73418	1.27755	31.2229	11.579	19.6438	1.84801	1.57029	3.32854	3.36086	1.47134
RIL 146	20.6415	9.17043	11.471	1.19991	0.821557	2.91016	2.68729	1.55152	33.625	15.3586	18.2664	2.39137	1.27233	4.43501	4.08415	2.05788	29.1881	13.0611	16.127	2.36573	0.855872	4.19643	3.52087	1.54484	26.7633	10.916	15.8473	1.88685	0.838201	3.92568	3.01138	1.25385
RIL 147	27.0585	13.2067	13.8518	1.22785	1.2396	2.93642	3.0589	2.89248	39.8123	20.8684	18.9439	2.32334	1.63593	4.35257	4.65043	3.9362	36.1678	17.0363	19.1315	2.13443	1.299	4.44868	4.10227	2.09712	36.785	16.4709	20.3142	2.19231	1.1562	4.38935	3.67537	2.15497
RIL 148	14.1264	4.70177	9.42462	0.724022	0.449739	1.04939	1.71681	0.761806	28.5468	12.7773	15.7695	1.85166	1.1742	3.25597	3.61468	1.70271	22.4047	9.17558	13.2291	1.69692	0.626593	2.62297	3.06808	1.41716	23.3133	8.14379	15.1696	1.38218	0.658209	2.59097	2.50554	1.00689
RIL 149	19.6329	8.20571	11.4272	1.20324	0.808794	1.92825	2.64374	1.12896	31.3203	15.1073	16.213	2.6795	1.77422	4.22198	4.07784	1.93979	22.3831	10.3636	12.0195	1.67936	1.58574	2.92177	2.95718	1.13126	23.3277	9.99912	13.3286	1.69103	1.63112	2.72613	2.86814	1.0827
RIL 150	24.6992	10.4655	14.2337	1.6892	0.787227	3.04565	3.13831	1.92884	34.17	16.1658	19.4923	2.7072	1.31619	4.40639	4.10164	2.23869	35.6828	15.1537	20.529	2.53271	1.35767	4.66243	4.16168	1.85068	32.1166	11.658	20.4586	2.10426	0.886563	4.17056	3.09979	1.39684
RIL 151	20.5054	8.80305	11.7024	0.939446	0.950045	2.21677	2.3922	1.85436	34.3567	15.6377	18.2394	2.36664	1.503	3.42368	4.12369	2.3247	26.8571	10.5734	16.2837	1.91912	1.51273	2.57579	3.18543	1.43046	25.4321	9.41691	16.0152	1.61993	1.3143	2.8653	2.59963	1.01774
RIL 152	23.043	12.5365	10.5065	1.5232	0.964295	3.01685	2.71264	2.07997	32.1523	17.8771	14.2752	2.08479	1.59292	4.43072	3.70224	3.18098	28.2891	16.1747	12.1144	1.92121	1.44824	4.34593	3.76047	2.21978	29.9703	15.7581	14.2123	2.43087	1.05358	4.21054	3.53258	2.07399
RIL 153	10.459	3.76742	6.69157	0.586947	0.476484	1.12003	1.40943	0.612687	20.4652	7.66039	12.8048	1.1785	0.933618	2.17844	2.42071	1.07382	17.7512	6.51869	11.2326	0.745119	0.817263	1.77433	2.1883	0.992403	17.4454	6.0765	11.3689	0.929168	0.695729	1.87	1.86611	0.715491
RIL 154	25.0453	10.2299	14.8153	1.56023	1.16622	2.76251	3.15415	1.33553	34.4211	15.9443	18.4768	2.52362	1.57509	3.67522	4.1675	2.79408	27.4941	10.7143	16.7798	1.86191	1.60913	3.09052	2.95691	1.25915	37.1712	15.842	21.3292	2.81456	2.14926	4.20736	4.2087	1.84258
RIL 155	18.8332	9.04195	9.79121	1.08635	0.795163	2.18785	2.16543	1.9446	31.7578	15.3802	16.3775	1.41612	1.01655	3.5841	3.61534	3.22412	30.1867	13.1287	17.058	1.6869	0.831121	3.45287	2.90101	1.90354	31.0649	12.9692	18.0957	1.6862	0.716785	3.3399	2.82431	1.79667
RIL 156	21.0365	9.89007	11.1464	1.07801	0.899102	2.15906	2.21593	2.26282	34.2097	16.1752	18.0345	2.12539	1.43741	3.59123	3.58224	3.32028	38.2175	16.2443	21.9732	2.02146	1.12256	4.23799	3.84413	2.26745	34.6678	13.5277	21.1401	1.69321	0.734855	3.46335	2.99894	1.84061
RIL 157	16.2064	7.25033	8.95602	0.819472	0.607612	2.31391	2.36965	0.893048	28.4913	12.8181	15.6732	2.17967	1.18968	3.54557	3.4949	1.53682	22.4218	10.812	11.6097	1.78463	0.96924	3.41423	3.25558	1.44142	21.3458	8.47101	12.8748	1.57945	0.648102	2.95014	2.27822	1.0151
RIL 158	20.0622	9.90611	10.1561	0.818703	0.775978	1.76535	2.65107	2.07162	31.2496	15.377	15.8726	1.46629	1.21635	3.46261	3.89305	3.18397	29.1377	13.3478	15.7899	1.57396	1.46209	2.9752	3.54332	1.63686	32.468	14.6581	17.8098	1.63971	1.45539	3.45931	3.84732	1.80708
RIL 159	26.0411	13.1852	12.8559	1.46504	1.3939	3.05737	3.13376	2.70646	34.9924	17.5586	17.4337	1.86661	1.38222	4.10088	4.03199	3.38947	25.6936	11.9818	13.7118	1.79516	0.843151	3.48981	2.65222	1.46857	31.0132	13.4478	17.5654	2.53387	0.842226	3.61599	2.85716	1.4485
RIL 160	24.2915	11.9181	12.3734	1.17562	0.771628	2.36745	2.67043	2.3661	40.6992	19.9528	20.7464	2.57516	1.65376	4.16225	4.27281	3.58296	25.9576	11.4425	14.5151	1.6734	0.715569	3.14142	2.64929	1.25587	32.5023	13.4661	19.0362	1.69102	0.943523	3.43464	3.37385	1.39928
RIL 161	24.3558	12.5244	11.8315	1.21181	0.904936	2.74865	2.92882	2.8121	43.0591	23.2277	19.8314	2.72756	1.64516	4.97593	5.08119	4.10319	24.2201	12.2766	11.9435	1.73485	0.74146	3.33734	2.97428	1.3625	26.8207	12.0778	14.7429	1.62825	0.658423	3.36112	2.85209	1.28426
RIL 162	20.4266	8.98656	11.44	1.15486	0.956699	2.2323	2.76593	1.87677	25.8666	11.4389	14.4277	1.65366	1.39184	3.24762	3.32891	1.8169	19.7513	8.31522	11.4361	1.3327	1.29331	2.21416	2.52059	0.912383	22.1896	9.15134	13.0382	1.46952	1.3159	2.48816	2.7699	1.10785
RIL 163	28.3632	12.5177	15.8455	1.44555	1.19529	2.78901	3.1917	3.25619	33.4247	14.288	19.1367	2.18476	1.5417	3.59731	3.8521	2.08092	32.8324	12.5494	20.283	2.09214	1.8749	3.21408	3.63357	1.6474	37.9478	14.1241	23.8237	2.52516	2.02764	3.60595	3.99302	1.97232
RIL 164	20.0615	9.59806	10.4634	1.08976	0.92879	2.16718	2.59154	1.89933	26.3688	13.3948	12.9739	1.52657	3.34164	3.5757	0.808501	2.51357	21.8548	10.6969	11.1579	1.28919	1.07633	2.65755	2.8928	1.20644	22.4036	10.5217	11.8819	1.37856	0.99926	2.5596	2.69822	1.11876
RIL 165	17.7971	10.7125	7.9537	1.44635	0.893907	2.21393	2.37609	1.38428	29.6007	12.6433	16.9573	1.8162	1.03944	3.36874	3.49107	1.9843	24.9223	10.0924	14.8299	1.50153	0.876126	3.23055	3.07892	1.38633	21.986	7.86679	14.1192	1.37972	0.613763	2.64173	2.27356	0.958021
RIL 166	30.0872	16.9332	13.154	1.41377	1.26018	3.39156	3.30743	2.87633	30.0994	15.7782	14.3212	1.25222	1.3771	3.43287	3.45742	2.82852	22.7568	11.1685	11.5883	1.40169	0.789615	2.36291	3.0087	1.44414	22.7143	11.5818	11.1325	1.25541	0.956732	2.47193	3.20323	1.46885
RIL 167	18.9218	8.93786	9.98398	0.818232	1.89373	2.36467	2.40835	0.640156	24.4186	9.53898	14.8796	0.930501	0.848264	2.71276	2.84064	1.45503	21.4883	7.46811	14.0202	1.31815	0.536851	2.69565	2.16231	0.790523	24.1277	7.97769	16.15	1.28605	0.559727	2.67362	2.48663	0.971668
RIL 168	19.8655	8.1815	11.684	1.05543	1.17836	2.08564	2.25363	1.3981	23.8154	10.678	14.8984	1.30576	0.930643	2.72898	2.9396	1.52529	17.9408	6.48581	11.455	1.34631	0.557527	2.17796	1.84878	0.696068	21.4135	7.6682	13.7453	1.13446	0.563893	2.43277	2.46074	1.07634
RIL 169	22.5903	8.8967	13.6936	1.21964	0.838052	2.65126	2.58445	1.40154	30.1826	14.041	14.934	2.04557	1.11588	3.4414	3.37724	1.57602	28.9511	10.5142	18.4369	1.78244	0.807405	3.69138	3.07602	1.18906	32.5897	11.72	20.8696	2.07885	0.81862	3.85847	3.51887	1.4452
RIL 170	21.2181	10.008	11.2101	1.23939	0.970814	2.26523	2.58039	2.08369	34.208	18.5404	15.6677	1.8391	1.34623	3.85658	4.00683	3.04056	27.6331	12.3742	15.2589	1.80415	1.43825	3.05008	3.45813	1.51822	29.8836	12.1966	17.687	1.73017	1.39685	2.68172	3.11812	1.35805
RIL 171	22.2161	12.3287	9.88735	1.16596	1.03752	2.34638	2.86773	2.39413	39.0864	19.9115	19.1748	2.27531	1.72994	4.30117	4.66355	3.5681	29.4934	14.5274	14.966	1.82367	1.51106	3.01724	3.65156	1.7038	32.4023	14.9606	17.4417	1.8978	1.45354	3.2472	3.7035	1.61718
RIL 172	19.701	10.2459	9.45513	1.19348	0.794887	2.56905	2.8731	1.51804	30.078	13.1455	16.9326	1.96704	1.41314	3.67914	3.85054	1.70324	25.3968	10.5748	14.8219	1.80219	0.739486	3.42446	3.40443	1.33457	26.9445	10.0389	16.9056	1.70634	0.659799	3.45998	3.07467	1.13815
RIL 173	20.3409	11.8268	8.51418	1.1173	0.956357	2.2315	2.4187	2.10501	36.7744	19.2219	17.5525	2.28802	1.36237	3.92931	4.3787	3.54355	27.7229	12.6067	15.1162	1.67194	1.2999	3.3976	3.17583	1.49887	26.7826	12.4641	14.3185	1.4716	1.20206	2.78463	3.09025	1.59138
RIL 174	22.4406	11.8406	10.6001	1.31362	1.03409	2.45416	3.29046	2.36987	37.918	20.1403	17.7778	2.60343	1.67444	4.99775	4.99549	3.41389	28.5589	14.1826	14.3763	2.04118	1.67946	3.53583	3.69259	1.60982	32.8256	14.498	18.3276	1.99766	1.61001	3.76712	3.7555	1.66244
RIL 175	14.6473	8.81395	5.83335	1.11187	0.534395	2.14037	2.40834	1.12711	22.801	10.5718	12.2292	1.76534	0.974743	2.72691	3.12479	1.78563	12.415	6.26075	6.15427	1.05161	0.534944	1.92139	1.98511	0.786505	15.9881	6.03465	9.95348	1.0893	0.532038	1.88481	1.89719	0.631312
RIL 176	21.3745	8.73006	12.6444	1.04451	0.938821	2.19058	2.39361	1.98069	36.1854	18.0579	18.1275	1.96781	1.36404	4.18301	4.17678	3.59326	29.4411	14.8431	14.598	1.84322	1.65371	3.61489	3.95649	1.80388	30.8717	13.6374	17.2344	1.80722	1.42639	3.2157	3.34806	1.56182
RIL 177	23.7438	11.3116	12.4322	1.14915	0.859075	2.5828	2.68144	2.58853	33.736	17.0257	16.7103	2.34087	1.49854	3.83819	3.8903	3.62623	32.4894	14.8173	17.6721	2.05539	1.01312	4.03259	3.42669	1.9202	32.8508	13.9983	18.8525	2.03402	0.937898	3.61871	3.08963	1.76044
RIL 178	25.8885	13.3456	12.5429	1.38124	0.800258	3.24188	3.13124	2.33772	31.686	17.1659	14.5201	1.93834	0.928581	4.12554	3.91753	3.21597	27.6497	13.7854	13.8642	1.86385	0.87289	3.67842	3.39876	1.91692	27.1275	11.8596	15.2678	1.55038	0.605612	3.18511	2.69165	1.76943
RIL 179	18.3774	8.63787	9.73957	0.65068	0.651545	1.52027	2.1614	1.98731	29.0964	13.71	15.3864	1.17802	1.06466	2.48421	3.27515	2.85112	21.9679	9.91678	12.0511	1.2136	1.27001	2.00707	2.4165	1.38164	29.69	12.5911	17.0989	1.52277	1.38	2.6792	2.95276	1.64489
RIL 180	23.812	10.4499	13.362	1.88791	1.20273	2.80636	2.84789	1.56806	38.1531	15.1014	23.0517	1.87059	1.76526	4.11893	4.2923	2.06023	32.1244	12.306	19.8184	1.92176	2.06365	2.96936	3.77406	1.38075	31.0212	11.2345	19.7867	1.81231	1.78754	3.05108	3.35624	1.22732
RIL 181	13.3441	6.32338	7.02071	0.848745	0.612555	1.683	1.6097	1.53847	21.7832	9.87548	11.9078	1.55918	0.964619	2.74349	3.08579	1.65943	16.4527	8.09683	8.3559	1.25282	0.563045	2.46066	2.52427	1.3014	19.5712	8.92672	10.6444	1.37913	0.609555	2.7165	2.77144	1.45009
RIL 182	17.9659	7.91371	10.0522	0.881889	0.764892	2.05686	2.81897	1.39109	30.4371	13.3965	17.0406	1.64588	1.323	3.84486	4.10114	2.16823	20.8475	9.4854	11.3621	1.37246	1.21804	2.40699	3.27297	1.16707	24.8412	10.2872	14.554	1.60306	1.33082	2.84829	3.38374	1.12124
RIL 183	22.6821	11.4057	11.2764	1.74556	0.652487	2.64063	2.53703	2.71662	32.825	17.595	15.23	1.64599	1.30414	4.03077	4.21528	3.40702	27.459	14.328	13.131	1.8007	1.08199	4.05285	3.62187	1.68267	29.4423	13.5867	15.8557	1.883	0.893924	3.9929	3.23326	1.45538
RIL 184	18.532	7.56397	10.9681	0.607463	0.537658	1.91447	1.89952	1.693	23.5553	10.6321	12.9232	1.02972	0.84744	1.97736	2.61631	2.18364	18.1412	7.243	10.8982	0.871316	0.555277	1.77622	1.7407	0.815803	18.9293	7.33505	11.5942	0.915444	0.53522	1.69763	1.77484	0.87707
RIL 185	22.0656	8.90006	13.1655	1.13417	0.567572	3.12765	2.71636	1.11921	30.6327	13.0085	17.6242	1.85146	0.736866	4.26961	3.60484	1.98553	26.509	11.1209	15.3881	1.70713	1.39972	3.24364	3.51282	1.2565	26.3588	10.6485	15.7103	1.61892	1.09331	3.31085	3.28916	1.33622
RIL 186	22.7691	9.73283	13.0362	1.21685	0.773124	3.07893	2.94998	1.34151	25.5593	10.7646	14.7946	1.59951	1.12924	3.15142	3.10096	1.64663	24.5109	10.8292	13.6817	2.24546	0.823573	3.98939	2.80016	1.18307	24.3743	10.4468	13.9274	1.73318	0.765993	3.75498	2.83082	1.36185
RIL 187	25.6285	11.8062	13.8222	1.50609	1.09218	3.24229	3.29996	1.64213	32.9953	15.468	17.5272	1.94298	3.18855	3.52671	4.03821	1.97089	32.2948	15.3666	16.9281	2.41185	1.0324	4.99826	4.33984	1.89329	27.4636	11.3342	16.1294	1.93743	0.835623	4.03376	3.17336	1.35399
RIL 188	17.1006	7.90509	9.19553	0.75288	0.866249	2.02125	2.66921	1.34803	36.2619	16.3101	19.9518	2.66651	1.81655	4.19715	4.22314	2.60838	25.6718	11.6801	13.9917	1.61356	1.46191	3.28156	3.90347	1.53562	21.1497	9.03372	12.116	1.32042	1.11915	2.7108	2.79314	1.09021
RIL 189	20.7503	10.7054	10.0449	1.08596	0.996392	2.52282	2.76152	1.90828	27.9037	14.5241	13.3796	1.43818	1.26667	3.13717	3.53876	2.7176	26.7672	12.3498	14.4174	1.64014	0.80945	3.61174	3.08183	1.373	20.8832	8.80909	12.0741	1.16848	0.568126	2.3108	2.18843	0.935169
RIL 190	31.7379	14.7113	17.0266	1.23801	1.34888	3.20458	3.35906	3.1109	40.4042	18.9928	21.4114	2.10624	1.58796	4.36497	4.46269	3.74982	32.3736	13.3895	18.9841	2.19521	0.774126	3.81845	3.06485	1.32914	32.5011	12.664	19.8371	1.60579	0.701922	3.56016	2.85647	1.34108
RIL 191	22.5867	9.70582	12.8808	1.29878	0.90297	2.91737	2.94728	1.88661	34.725	16.3178	18.4072	2.52595	1.50088	4.64973	4.24092	2.46086	31.1753	15.2653	15.91	2.36493	1.12617	4.86696	4.22373	1.9281	30.2457	12.7434	17.5023	2.49161	0.949401	4.29489	3.4956	1.5119
RIL 192	19.3835	9.04642	10.3371	0.72122	0.69957	2.02544	2.02011	1.97081	25.3422	12.7073	12.635	1.22778	0.908011	2.83234	2.40425	2.52432	21.8981	11.0016	10.8965	1.39021	0.68629	2.80464	2.63948	1.54952	26.4881	11.3538	15.1343	1.37812	0.614354	2.77795	2.66948	1.63369
RIL 193	20.9664	9.87872	11.0876	1.12862	0.842459	2.0515	2.46966	2.00216	27.8594	16.0289	11.8306	1.22705	1.29994	2.88059	3.22711	2.69745	23.7205	10.686	13.0345	1.52278	0.912322	2.70744	2.60355	1.40184	24.8807	10.1677	14.7129	1.17712	0.577924	2.65439	2.39207	1.38443
RIL 194	22.0619	11.5498	10.512	1.04701	0.912749	2.87424	2.80854	2.46875	26.5359	14.692	11.8439	1.20199	0.898991	3.45869	3.32637	3.04096	23.1419	11.4	11.7419	1.46374	1.45449	2.13315	3.00591	1.46559	18.6568	9.06476	9.59201	1.11633	0.8775	1.8355	2.2737	1.31184
RIL 195	22.1499	10.3034	11.8465	0.965963	1.04643	2.00665	2.44224	1.984	29.3278	13.7041	15.6237	1.26401	1.2127	2.72492	3.4465	2.73526	26.9309	12.655	14.276	1.53253	1.20623	2.88147	3.29971	1.63702	28.2621	11.4539	16.8082	1.20127	0.641247	2.74673	2.7878	1.6858
RIL 196	21.273	10.0063	11.2667	0.693597	0.957552	1.90766	2.5152	2.13214	35.0285	17.4305	17.598	1.78887	1.74324	3.79272	3.89989	3.59707	29.2317	13.3462	15.8855	1.91169	0.768627	3.9282	3.11323	1.50188	28.9266	11.8257	17.1009	1.62965	0.619001	3.33513	2.59224	1.30466

## Sheet: Table S2 Pheno Variation
Table S2 Phenotypic variation of two parents and RIL population in four environments and the average value
Traits	Environment	Luozhen No.1	Zhengyumai9987	RIL population
				Range	Mean±SD
Ax	E1	1.52011	0.920834	0.56 ~ 4.37	1.87 ± 0.65
	E2	2.2197	1.30869	1.07 ~ 4.48	2.49 ± 0.74
	E3	1.82389	0.998164	0.52 ~ 2.49	1.39 ± 0.35
	E4	1.65333	0.58299	0.63 ~ 2.46	1.40 ± 0.34
	AE	1.80426	0.95267	0.85 ~ 3.27	1.79 ± 0.43
Bx	E1	3.29183	1.83757	1.41 ~ 6.18	2.82 ± 0.58
	E2	4.48133	3.29969	0.81 ~ 5.12	3.74 ± 0.63
	E3	3.82603	2.09648	1.11 ~ 4.74	3.03 ± 0.61
	E4	3.60843	1.59117	1.28 ~ 4.72	2.97 ± 0.53
	AE	3.8019	2.20622	1.51 ~ 4.34	3.14 ± 0.47
By	E1	1.20887	0.597452	0.24 ~ 2.62	0.96 ± 0.33
	E2	1.5162	1.20532	0.51 ~ 3.34	1.34 ± 0.39
	E3	1.04295	0.92115	0.35 ~ 2.28	1.09 ± 0.41
	E4	0.979119	0.652765	0.51 ~ 2.15	1.04 ± 0.41
	AE	1.18679	0.844172	0.60 ~ 1.91	1.11 ± 0.27
Dx	E1	3.31188	1.81824	0.55 ~ 11.05	2.57 ± 0.92
	E2	4.8536	3.2782	1.60 ~ 6.18	3.67 ± 0.76
	E3	4.09179	2.04049	1.54 ~ 5.27	3.09 ± 0.73
	E4	4.38076	1.65313	1.70 ~ 5.76	3.11 ± 0.65
	AE	4.15951	2.19752	1.74 ~ 5.62	3.11 ± 0.61
Dy	E1	1.72603	0.895356	0.58 ~ 4.02	1.20 ± 0.38
	E2	2.6438	1.55925	0.93 ~ 3.18	1.84 ± 0.46
	E3	1.85814	1.28013	0.74 ~ 2.95	1.68 ± 0.40
	E4	2.81741	0.989665	0.91 ~ 2.99	1.68 ± 0.37
	AE	2.26134	1.1811	0.86 ~ 2.69	1.60 ± 0.33
HMW-GS	E1	10.9028	6.05699	3.77 ~ 23.89	10.23 ± 2.72
	E2	15.7146	10.9	7.66 ~ 23.23	14.74 ± 3.09
	E3	12.902	7.33641	4.66 ~ 19.35	11.12 ± 2.51
	E4	13.439	5.46972	6.03 ~ 17.25	11.16 ± 2.30
	AE	13.2396	7.44078	6.01 ~ 18.20	11.81 ± 2.26
LMW-GS	E1	14.0022	8.96748	5.75 ~ 27.67	11.61 ± 2.73
	E2	21.3036	16.373	10.62 ~ 25.40	16.29 ± 2.72
	E3	16.6955	12.6695	6.15 ~ 21.97	13.82 ± 2.98
	E4	17.474	10.8051	8.15 ~ 23.89	15.47 ± 3.07
	AE	17.3688	12.2038	8.54 ~ 19.77	14.30 ± 2.37
Glu	E1	24.905	15.0245	10.46 ~ 41.45	21.82 ± 4.76
	E2	37.0182	27.273	16.52 ~ 43.23	30.88 ± 5.25
	E3	29.5975	20.0059	11.65~40.39	24.94 ± 5.01
	E4	30.913	16.2748	15.43 ~ 37.95	26.63 ± 4.80
	AE	30.6084	19.6445	16.46 ~ 37.41	26.07 ± 4.15

## Sheet: Table S3 Correlations
Table S3 The correlation coefficient between different traits
Traits	Glu	HMW-GS	LMW-GS	Ax	Bx	By	Dx
HMW-GS	0.884* *	-	-	-	-	-	-
LMW-GS	0.891* *	0.588* *	-	-	-	-	-
Ax	0.757* *	0.909* *	0.449* *	-	-	-	-
Bx	0.814* *	0.815* *	0.648* *	0.648* *	-	-	-
By	0.484* *	0.449* *	0.443* *	0.268* *	0.569* *	-	-
Dx	0.737* *	0.720* *	0.594* *	0.547* *	0.777* *	0.287* *	-
Dy	0.750* *	0.715* *	0.634* *	0.490* *	0.821* *	0.492* *	0.858* *
** represent significance levels of P < 0.01 between the two traits

## Sheet: Table S4 QTL detected
Table S4 QTL associated with content of glutenin and its fractions in a bread wheat RIL population across four environments
Traits	QTLa	Environmentb	Flanking Markers	LOD	PVE (%)	Additve Effect
Glu	QGlu.1DS-1	E3	Whass14779 ~ Whass14822	7.16	7.81	1.63
	QGlu.1DL-2	E1, E2, E3, E4, BLUP	Whass16441 ~ Whass16657	8.71 ~ 17.77	7.89 ~ 26.90	-2.44 ~ -1.81
	QGlu.2BS-2	E2	Whass24363 ~ Whass24444	3.37	2.77	1.07
	QGlu.3AS-2	E1, E2, E3, BLUP	Whass43406 ~ Whass43568	2.99 ~ 5.88	4.82 ~ 7.92	-1.42 ~ -1.01
	QGlu.3AL-1	E2	Whass47445 ~ Whass47480	3.25	2.42	-1
	QGlu.4DS	E3, E4, BLUP	Whass87639 ~ Whass87707	3.17 ~ 3.81	4.33 ~ 7.89	0.88 ~ 1.47
	QGlu.6AS-3	E2, E3, E4, BLUP	Whass115259 ~ Whass115345	5.53 ~ 10.89	6.09 ~ 9.60	-2.00 ~ -1.11
	QGlu.6DL-1	E2	Whass137306 ~ Whass137316	4.09	3.01	1.12
	QGlu.6DL-2	E2	Whass138094 ~ Whass138099	3.09	3.05	-1.12
	QGlu.7BS-1	E2	Whass152918 ~ Whass152981	4.19	3.87	1.27
	QGlu.7DS-2	E2	Whass165424 ~ Whass165517	2.54	2.34	0.99
HMW-GS	QHMW.1AS-1	E2, E3, E4, BLUP	Whass290 ~ Whass336	2.83 ~ 6.39	4.64 ~ 8.67	0.45 ~ 1.09
	QHMW.1DL-2	E1, E2, E3, E4, BLUP	Whass16441 ~ Whass16657	8.10 ~ 16.45	13.05 ~ 24.43	-1.33 ~ -0.99
	QHMW.3AL-2	E2	Whass48789 ~ Whass48855	3.58	3.95	-0.73
	QHMW.6AS-3	E1, E2, E3, E4, BLUP	Whass115259 ~ Whass115345	4.94 ~ 9.50	6.53 ~ 13.79	-0.94 ~ -0.69
Ax	QAx1.1AS-1	E1, E2, E3, BLUP	Whass290 ~ Whass336	3.06 ~ 12.06	5.33 ~ 17.08	-1.81 ~ 0.32
	QAx1.1DL-1	E3	Whass16307 ~ Whass16332	6.75	11.88	-0.12
	QAx1.1DL-2	E2, E4, BLUP	Whass16441 ~ Whass16657	4.88 ~ 7.57	6.85 ~ 13.11	-0.20 ~ -0.11
	QAx1.2BS-1	E2	Whass24363 ~ Whass24444	4.39	5.25	0.18
	QAx1.3BL	E2	Whass70404 ~ Whass70504	2.74	3.38	0.14
	QAx1.3DL-5	E2	Whass73381 ~ Whass73388	2.75	3.17	-0.14
	QAx1.4AS	E2	Whass74328 ~Whass74337	4	5.84	0.19
	QAx1.4AL-1	E2	Whass77865 ~ Whass77925	5.3	8.13	-0.22
	QAx1.4AL-2	E3, E4	Whass82495 ~ Whass82518	5.60 ~ 5.74	9.59 ~ 11.11	0.10 ~ 0.11
	QAx1.6AS-3	E1, E2, E3, BLUP	Whass115259 ~ Whass115345	2.69 ~ 5.97	5.43 ~ 10.32	-0.32 ~ -0.09
Bx	QBx7.1BL-1	E3	Whass11894 ~ Whass12065	2.98	4.26	0.11
	QBx7.1DL-2	E1, E4, BLUP	Whass16441 ~ Whass16657	4.77 ~ 7.90	9.34 ~ 12.83	-3.37 ~ -0.17
	QBx7.1DL-3	E2	Whass16713 ~ Whass16734	7.6	13.21	-0.23
	QBx7.5BL	E2	Whass107117 ~ Whass107121	3.02	5.01	-0.14
	QBx7.6AS-1	E1	Whass114858 ~ Whass114861	2.73	5.42	-4.45
	QBx7.6AS-3	E2, E4	Whass115259 ~ Whass115345	3.00 ~ 4.00	5.35 ~ 6.90	-0.17 ~ -0.13
	QBx7.7DS-1	E2	Whass165340 ~ Whass165350	5.36	9.09	0.19
By	QBy.1BL-1	E3, E4, BLUP	Whass11894 ~ Whass12065	6.91 ~ 39.69	29.49 ~ 53.36	0.29 ~ 0.30
	QBy.1DL-2	E3, E4, BLUP	Whass16441 ~ Whass16657	5.80 ~ 12.68	7.35 ~ 12.33	-0.14 ~ -0.13
	QBy.3DL-1	E1	Whass72839 ~ Whass72878	2.9	6.18	-1.78
	QBy.3DL-2	E3	Whass72932 ~ Whass72987	2.82	1.26	-0.06
	QBy.3DL-3	E2	Whass73008 ~ Whass73019	2.71	3.92	-0.07
	QBy.4DS	E3	Whass87639 ~ Whass87707	3.05	2.26	0.08
	QBy.7AS-1	E1	Whass138444 ~ Whass138578	3.08	7.04	-0.74
	QBy.7BS-2	E2	Whass153203 ~ Whass153981	3.25	5.23	0.05
Dx	QDx.1AS-2	E3, BLUP	Whass430 ~ Whass637	2.92 ~ 3.11	4.08 ~ 4.49	-0.14 ~ -0.09
	QDx.1BL-1	E3, E4	Whass11894 ~ Whass12065	7.18 ~ 9.47	11.06 ~ 11.78	-0.30 ~ -0.22
	QDx.1BL-2	E1	Whass14146 ~ Whass14168	2.69	5.49	-0.23
	QDx.1DL-1	E3	Whass16307 ~ Whass16332	6.89	8.24	-0.25
	QDx.1DL-2	E4, BLUP	Whass16441 ~ Whass16657	10.03 ~ 13.00	14.72 ~ 21.24	-0.30 ~ -0.18
	QDx.1DL-3	E1, E2	Whass16713 ~ Whass16734	4.70 ~ 8.04	9.72 ~ 15.94	-0.30 ~ -0.29
	QDx.3AS-2	E2, E3, BLUP	Whass43406 ~ Whass43568	4.41 ~ 6.26	5.32 ~ 10.86	-0.22 ~ -0.15
	QDx.6AS-3	E4	Whass115259 ~ Whass115345	4.05	6.19	-0.16
	QDx.6DL-2	E3	Whass138094 ~ Whass138099	3.05	3.21	0.15
	QDx.7AS-2	BLUP	Whaas139041 ~ Whaas139064	4.54	6.24	-0.12
Dy	QDy.1DL-2	E1, E3, E4	Whass16441 ~ Whass16657	8.09 ~ 16.82	17.37 ~ 28.70	-0.22 ~ -0.18
	QDy.1DL-3	E2	Whass16713 ~ Whass16734	6.1	12.43	-0.19
	QDy.2BS-2	E2	Whass24757 ~ Whass24875	2.85	3.25	0.1
	QDy.3AS-2	E2	Whass43406 ~ Whass43568	7.16	9.65	-0.17
	QDy.3DL-2	E3	Whass72932 ~ Whass72987	2.79	4.02	-0.08
	QDy.5AL-2	E3	Whass98126 ~ Whass98157	2.68	3.81	0.08
	QDy.6AS-2	E2	Whass115192 ~ Whass115216	4.11	4.39	-0.11
	QDy.6AS-3	E3, E4	Whass115259 ~ Whass115345	2.94 ~ 3.91	3.98 ~ 6.05	-0.10 ~ -0.08
	QDy.7DS-2	E2	Whass165424 ~ Whass165517	2.73	2.77	0.09
LMW-GS	QLMW.1AS-1	E1	Whass290 ~ Whass336	3.15	5.41	-0.63
	QLMW.1DS-1	E2, E3, E4, BLUP	Whass14779 ~ Whass14822	3.21 ~ 12.71	3.77 ~ 17.40	0.62 ~ 1.31
	QLMW.1DS-2	E1	Whass14902 ~ Whass14923	2.76	4.92	0.6
	QLMW.1DL-2	E1, E2, E3, E4, BLUP	Whass16441 ~ Whass16657	4.24 ~ 15.28	5.10 ~ 22.20	-1.32 ~ -0.72
	QLMW.3AS-1	E3	Whass43164 ~ Whass43330	4.86	5.11	-0.81
	QLMW.3AS-2	E1, E2, BLUP	Whass43406 ~ Whass43568	3.99 ~ 4.89	5.16 ~ 7.76	-0.76 ~ -0.48
	QLMW.3AL-1	E4	Whass47445 ~ Whass47480	3.45	4.14	-0.64
	QLMW.3DL-4	E4	Whass73188 ~ Whass73215	3.39	4.13	0.64
	QLMW.4DL	E4	Whass88804 ~ Whass88847	4.09	4.98	0.7
	QLMW.5AL-1	E3	Whass95747 ~ Whass95780	2.86	2.55	0.57
	QLMW.5BL	E2, E3, BLUP	Whass107117 ~ Whass107121	3.17 ~ 4.91	3.40 ~ 5.88	-0.77 ~ -0.39
	QLMW.6AS-3	E2, E3, E4, BLUP	Whass115259 ~ Whass115345	2.66 ~ 4.95	3.12 ~ 6.03	-0.77 ~ -0.38
	QLMW.7BS-1	E2	Whass152918 ~ Whass152981	4.71	5.68	0.76
	QLMW.7DS-1	E2	Whass165340 ~ Whass165350	3.75	3.29	0.57
a the name of the QTL assigned by the nomenclature of letter Q followed by the abbreviation of the traits, then the chromosome name and the order on the chromosome.
b E1, E2, E3 and E4 represent the environments of Yuanyang (2018), Yanjin (2018), Yuanyang (2019), Shangqiu (2019), respectively. BLUP represents the QTL analysis with best linear unbiased prediction.

## Sheet: Table S5 epistatic QTL
Table S5 E-QTL for total glutenin and its fractions in four environments of the RIL population
TraitName	Chromosome1	Position1	Left marker1	Right marker1	Chromosome2	Position2	Left marker2	Right marker2	LOD	PVE(%)	AddbyAdd	Environment
GLU	2	125.002	Whass14231	Whass14311	10	25.023	Whass74412	Whass74497	3.4671	4.5342	1.1029	E2
GLU	2	150.002	Whass14547	Whass14628	14	150.03	Whass111897	Whass111944	3.278	6.0372	-1.1274	E1,E4
GLU	4	25.005	Whass17698	Whass17725	14	0.03	Whass98532	Whass98536	3.0135	3.8537	-0.9363	E3
GLU	4	100.005	Whass23094	Whass23136	16	50.032	Whass115058	Whass115193	3.5504	6.2821	-1.225	E2
GLU	7	0.02	Whass42699	Whass42516	13	150.026	Whass97022	Whass97041	4.8477	5.0918	1.1207	E2
GLU	7	0.02	Whass42699	Whass42516	13	175.026	Whass97549	Whass97748	3.7413	4.2136	1.0275	E2
GLU	8	125.021	Whass71076	Whass71229	21	50.047	Whass165416	Whass165424	3.1544	3.501	0.931	E2
GLU	11	0.024	Whass82669	Whass82667	19	100.04	Whass143583	Whass144977	3.1087	3.1105	0.9134	E2
GLU	14	125.03	Whass110559	Whass110699	15	100.031	Whass114293	Whass114301	4.1835	4.2945	1.0646	E2
HMW	1	100	Whass7128	Whass7071	5	25.006	Whass24896	Whass25172	3.5136	4.3085	-0.613	E2
HMW	3	75.003	Whass16813	Whass16856	7	50.02	Whass44824	Whass44712	3.1503	3.6081	0.5909	E2
HMW	4	0.005	Whass17008	Whass17007	4	25.005	Whass17698	Whass17725	3.347	4.0831	0.6189	E2
HMW	5	0.006	Whass24363	Whass24444	16	150.032	Whass120631	Whass120491	3.2162	5.383	0.5781	E3
HMW	15	50.031	Whass113871	Whass113887	17	100.036	Whass132597	Whass133462	3.0053	4.2386	0.6498	E2
LMW	2	100.002	Whass14034	Whass14050	9	0.022	Whass71613	Whass71659	3.0975	5.7007	0.6383	E1，E4
Dy	3	25.003	Whass15182	Whass15213	11	75.024	Whass85031	Whass85118	3.16	7.0792	0.0896	E1,E3,E4
Dy	3	25.003	Whass15182	Whass15213	11	50.024	Whass83330	Whass83454	3.2108	5.7466	0.0887	E3
Dy	4	75.005	Whass22104	Whass22117	6	25.007	Whass40438	Whass40581	3.2829	6.3797	0.0945	E3
Dy	7	0.02	Whass42699	Whass42516	8	25.021	Whass50951	Whass51189	3.9328	4.4434	0.0958	E2
Dy	7	0.02	Whass42699	Whass42516	8	100.021	Whass70261	Whass70362	3.2342	4.711	0.0896	E2
Dy	7	125.02	Whass48516	Whass48485	10	25.023	Whass74412	Whass74497	3.0267	5.2056	0.088	E3
Dy	11	100.024	Whass86272	Whass86121	16	150.032	Whass120631	Whass120491	3.2374	4.842	0.0871	E3
Dy	13	125.026	Whass96318	Whass96368	15	100.031	Whass114293	Whass114301	5.0744	9.482	0.1129	E1,E3,E4
Dy	13	175.026	Whass97549	Whass97748	20	25.046	Whass152842	Whass152846	3.0138	5.286	0.0841	E2
Dy	17	100.036	Whass132597	Whass133462	17	125.036	Whass135236	Whass135235	3.1297	11.1798	-0.1411	E1,E4
By	2	0.002	Whass9938	Whass9939	11	150.024	Whass87495	Whass87610	3.0629	6.6526	0.1	E2
By	2	50.002	Whass12723	Whass12627	3	75.003	Whass16813	Whass16856	3.3795	2.6112	-0.067	E3
By	4	25.005	Whass17698	Whass17725	4	75.005	Whass22104	Whass22117	3.2039	7.2488	0.1024	E2
By	4	25.005	Whass17698	Whass17725	9	50.022	Whass73081	Whass73123	3.3081	8.9919	0.0999	E2
By	16	100.032	Whass117743	Whass117844	20	0.046	Whass152535	Whass152521	3.409	6.9849	0.1047	E2
By	16	125.032	Whass119610	Whass119580	20	0.046	Whass152535	Whass152521	3.5618	7.2702	0.1055	E2
By	17	75.036	Whass127184	Whass126951	18	0.037	Whass136003	Whass136011	4.0773	3.0605	-0.0715	E3
Dx	1	25	Whass1016	Whass989	18	50.037	Whass137565	Whass137562	3.9963	7.8	0.2035	E2
Dx	1	25	Whass1016	Whass989	11	25.024	Whass82946	Whass83079	3.2649	4.1606	0.1413	E3
Dx	1	50	Whass4473	Whass4106	18	50.037	Whass137565	Whass137562	4.1037	7.6115	0.206	E2
Dx	1	75	Whass5006	Whass5971	18	25.037	Whass136313	Whass136338	3.4552	6.5798	0.1879	E2
Dx	1	75	Whass5006	Whass5971	18	50.037	Whass137565	Whass137562	4.5106	8.4974	0.2139	E2
Dx	8	0.021	Whass49385	Whass49329	8	75.021	Whass65324	Whass65982	3.1981	6.8133	0.1882	E2
Dx	17	50.036	Whass124605	Whass124531	19	0.04	Whass138299	Whass138344	3.0541	3.3332	-0.1338	E3
Bx7	4	75.005	Whass22104	Whass22117	13	125.026	Whass96318	Whass96368	3.1564	6.7326	0.1465	E1,E4
Bx7	5	125.006	Whass35702	Whass36412	19	175.04	Whass151571	Whass151846	3.741	7.9963	0.1596	E1,E4
Bx7	13	125.026	Whass96318	Whass96368	15	100.031	Whass114293	Whass114301	3.0967	6.426	0.1402	E1,E4
Bx7	14	75.03	Whass108160	Whass108339	19	175.04	Whass151571	Whass151846	3.0283	6.9412	0.1411	E1,E4

## Sheet: Table S6 candidate genes
Table S6 List of 164 annotated genes located in the two main QTL clusters of 1DL-2 and 6AS-3
Gene ID	GO_annotation	KEGG_annotation	KOG_class_annotation	Swiss_Prot_annotation
TraesCS1D02G314100	Molecular Function: DNA binding (GO:0003677); metal ion binding (GO:0046872);	--	--	Probable transcriptional regulator RABBIT EARS
TraesCS1D02G314200	--	--	--	--
TraesCS1D02G314300	--	--	Cell cycle control, cell division, chromosome partitioning; Posttranslational modification, protein turnover, chaperones	Metacaspase-4
TraesCS1D02G314400	Cellular Component: condensed nuclear chromosome, centromeric region (GO:0000780); spindle microtubule (GO:0005876); spindle pole centrosome (GO:0031616); chromosome passenger complex (GO:0032133); spindle midzone (GO:0051233); Biological Process: mitotic spindle organization (GO:0007052); chromosome segregation (GO:0007059); regulation of cytokinesis (GO:0032465); histone H3-S10 phosphorylation …	K08850 [EC:2.7.11.1]	Cell cycle control, cell division, chromosome partitioning	Serine/threonine-protein kinase Aurora-3
TraesCS1D02G314500	--	--	--	--
TraesCS1D02G314600	Molecular Function: ATP binding (GO:0005524); transmembrane transporter activity (GO:0022857); Cellular Component: nucleus (GO:0005634); chromosome (GO:0005694); plasma membrane (GO:0005886); integral component of membrane (GO:0016021); Biological Process: chromosome organization (GO:0051276); transmembrane transport (GO:0055085);	K06675	Chromatin structure and dynamics; Cell cycle control, cell division, chromosome partitioning	Structural maintenance of chromosomes protein 4
TraesCS1D02G314700	Biological Process: transcription, DNA-templated (GO:0006351); response to stress (GO:0006950); Cellular Component: intracellular membrane-bounded organelle (GO:0043231);	--	--	Ethylene-responsive transcription factor 12
TraesCS1D02G314800	Molecular Function: DNA binding (GO:0003677); transcription factor activity, sequence-specific DNA binding (GO:0003700); Cellular Component: nucleus (GO:0005634); Biological Process: regulation of transcription, DNA-templated (GO:0006355);	K09286	--	Ethylene-responsive transcription factor 8
TraesCS1D02G314900	Cellular Component: transcription factor TFIIIB complex (GO:0000126); Molecular Function: TFIIIB-type transcription factor activity (GO:0001026); DNA binding (GO:0003677); Biological Process: regulation of transcription from RNA polymerase III promoter (GO:0006359);	K15198	Transcription	--
TraesCS1D02G315000	Cellular Component: integral component of membrane (GO:0016021); chloroplast membrane (GO:0031969);	--	--	High molecular mass early light-inducible protein HV58, chloroplastic
TraesCS1D02G315100	Cellular Component: integral component of membrane (GO:0016021); chloroplast membrane (GO:0031969);	--	--	High molecular mass early light-inducible protein HV58, chloroplastic
TraesCS1D02G315200	Cellular Component: integral component of membrane (GO:0016021); chloroplast membrane (GO:0031969);	--	--	High molecular mass early light-inducible protein HV58, chloroplastic
TraesCS1D02G315300	Molecular Function: protein serine/threonine kinase activity (GO:0004674); ATP binding (GO:0005524); Biological Process: protein phosphorylation (GO:0006468);	K08818 [EC:2.7.11.22]	General function prediction only	Putative cyclin-dependent kinase F-2
TraesCS1D02G315400	Molecular Function: metal ion binding (GO:0046872);	--	--	Zinc finger CCCH domain-containing protein 36
TraesCS1D02G315500	--	K12450 [EC:4.2.1.76]	Carbohydrate transport and metabolism	Trifunctional UDP-glucose 4,6-dehydratase/UDP-4-keto-6-deoxy-D-glucose 3,5-epimerase/UDP-4-keto-L-rhamnose-reductase RHM1
TraesCS1D02G315600	Cellular Component: ribosome (GO:0005840); integral component of membrane (GO:0016021); Biological Process: protein methylation (GO:0006479); Molecular Function: zinc ion binding (GO:0008270); protein methyltransferase activity (GO:0008276); ligase activity (GO:0016874);	K10695 [EC:2.3.2.27]	Posttranslational modification, protein turnover, chaperones	Putative E3 ubiquitin-protein ligase RING1a
TraesCS1D02G315700	Cellular Component: mitochondrion (GO:0005739); ribosome (GO:0005840); Biological Process: protein methylation (GO:0006479); Molecular Function: zinc ion binding (GO:0008270); protein methyltransferase activity (GO:0008276);	--	--	--
TraesCS1D02G315800	Molecular Function: serine-type endopeptidase activity (GO:0004252); superoxide dismutase activity (GO:0004784); Cellular Component: mitochondrion (GO:0005739); peroxisome (GO:0005777); Biological Process: protein processing (GO:0016485); removal of superoxide radicals (GO:0019430); oxidation-reduction process (GO:0055114);	--	Posttranslational modification, protein turnover, chaperones	Glyoxysomal processing protease, glyoxysomal
TraesCS1D02G315900	Cellular Component: nucleus (GO:0005634); mitochondrion (GO:0005739); Molecular Function: 3'-5' exonuclease activity (GO:0008408);	--	General function prediction only	Werner Syndrome-like exonuclease
TraesCS1D02G316000	Biological Process: macromolecule metabolic process (GO:0043170); primary metabolic process (GO:0044238); Molecular Function: peptidase activity, acting on L-amino acid peptides (GO:0070011);	--	--	--
TraesCS1D02G316100	Cellular Component: membrane (GO:0016020);	--	--	--
TraesCS1D02G316200	Biological Process: meiotic mismatch repair (GO:0000710); resolution of meiotic recombination intermediates (GO:0000712); chiasma assembly (GO:0051026); Cellular Component: synaptonemal complex (GO:0000795); mismatch repair complex (GO:0032300); Molecular Function: damaged DNA binding (GO:0003684); ATP binding (GO:0005524); mismatched DNA binding (GO:0030983);	K08741	Replication, recombination and repair	DNA mismatch repair protein MSH5
TraesCS1D02G316300	Molecular Function: electron carrier activity (GO:0009055); Cellular Component: anchored component of plasma membrane (GO:0046658);	--	--	Uclacyanin 1
TraesCS1D02G316400	Molecular Function: electron carrier activity (GO:0009055); Cellular Component: plastid (GO:0009536); Cellular Component: anchored component of plasma membrane (GO:0046658);	--	--	Uclacyanin 1
TraesCS1D02G316500	Molecular Function: electron carrier activity (GO:0009055); Cellular Component: anchored component of plasma membrane (GO:0046658);	--	--	Uclacyanin 1
TraesCS1D02G316600	Biological Process: metabolic process (GO:0008152); Molecular Function: transferase activity, transferring hexosyl groups (GO:0016758);	--	--	--
TraesCS1D02G316700	Molecular Function: electron carrier activity (GO:0009055); Cellular Component: anchored component of plasma membrane (GO:0046658);	--	--	Uclacyanin 1
TraesCS1D02G316800	Molecular Function: electron carrier activity (GO:0009055); Cellular Component: plastid (GO:0009536); Cellular Component: anchored component of plasma membrane (GO:0046658);	--	--	Uclacyanin 1
TraesCS1D02G316900	Molecular Function: translation initiation factor activity (GO:0003743); Biological Process: translational initiation (GO:0006413); Biological Process: regulation of translation (GO:0006417); Cellular Component: integral component of membrane (GO:0016021);	K03113	Translation, ribosomal structure and biogenesis	Protein translation factor SUI1 homolog
TraesCS1D02G317000	Biological Process: cell morphogenesis (GO:0000902); Cellular Component: plastid (GO:0009536);	--	--	Uncharacterized protein At5g41620
TraesCS1D02G317100	Molecular Function: hydrolase activity (GO:0016787);	K11407 [EC:3.5.1.98]	Chromatin structure and dynamics	Histone deacetylase 5
TraesCS1D02G317200	Molecular Function: protein serine/threonine kinase activity (GO:0004674); Molecular Function: ATP binding (GO:0005524); Biological Process: protein phosphorylation (GO:0006468);	--	Signal transduction mechanisms	Probable serine/threonine-protein kinase PBL23
TraesCS1D02G317300	Molecular Function: serine-type endopeptidase inhibitor activity (GO:0004867); Molecular Function: nutrient reservoir activity (GO:0045735);	--	--	19 kDa globulin
TraesCS1D02G317400	Molecular Function: protein serine/threonine kinase activity (GO:0004674); Molecular Function: protein tyrosine kinase activity (GO:0004713); Molecular Function: ATP binding (GO:0005524); Biological Process: protein phosphorylation (GO:0006468); Cellular Component: integral component of membrane (GO:0016021);	--	--	Probable LRR receptor-like serine/threonine-protein kinase At3g47570
TraesCS1D02G317500	Molecular Function: protein serine/threonine kinase activity (GO:0004674); Molecular Function: protein tyrosine kinase activity (GO:0004713); Molecular Function: ATP binding (GO:0005524); Biological Process: protein phosphorylation (GO:0006468); Cellular Component: integral component of membrane (GO:0016021);	--	--	Probable LRR receptor-like serine/threonine-protein kinase At3g47570
TraesCS1D02G317600	Molecular Function: protein serine/threonine kinase activity (GO:0004674); Molecular Function: protein tyrosine kinase activity (GO:0004713); Molecular Function: ATP binding (GO:0005524); Biological Process: protein phosphorylation (GO:0006468); Cellular Component: integral component of membrane (GO:0016021);	--	--	Probable LRR receptor-like serine/threonine-protein kinase At3g47570
TraesCS1D02G317700	Molecular Function: peroxidase activity (GO:0004601); Cellular Component: extracellular region (GO:0005576); Biological Process: response to oxidative stress (GO:0006979); Cellular Component: plant-type cell wall (GO:0009505); Biological Process: plant-type cell wall organization (GO:0009664); Molecular Function: heme binding (GO:0020037); Biological Process: hydrogen peroxide catabolic process (…	K00430 [EC:1.11.1.7]	--	Peroxidase 1
TraesCS1D02G317800	Molecular Function: peroxidase activity (GO:0004601); Cellular Component: extracellular region (GO:0005576); Biological Process: response to oxidative stress (GO:0006979); Cellular Component: plant-type cell wall (GO:0009505); Biological Process: plant-type cell wall organization (GO:0009664); Molecular Function: heme binding (GO:0020037); Biological Process: hydrogen peroxide catabolic process (…	K00430 [EC:1.11.1.7]	--	Peroxidase 1
TraesCS1D02G317900	Molecular Function: peroxidase activity (GO:0004601); Cellular Component: extracellular region (GO:0005576); Biological Process: response to oxidative stress (GO:0006979); Cellular Component: plant-type cell wall (GO:0009505); Biological Process: plant-type cell wall organization (GO:0009664); Molecular Function: heme binding (GO:0020037); Biological Process: hydrogen peroxide catabolic process (…	K00430 [EC:1.11.1.7]	--	Peroxidase 1
TraesCS1D02G318000	Molecular Function: peroxidase activity (GO:0004601); Cellular Component: extracellular region (GO:0005576); Biological Process: response to oxidative stress (GO:0006979); Cellular Component: plant-type cell wall (GO:0009505); Biological Process: plant-type cell wall organization (GO:0009664); Molecular Function: heme binding (GO:0020037); Biological Process: hydrogen peroxide catabolic process (…	K00430	--	Peroxidase 1
TraesCS1D02G318100	Molecular Function: peroxidase activity (GO:0004601); Cellular Component: extracellular region (GO:0005576); Biological Process: response to oxidative stress (GO:0006979); Cellular Component: plant-type cell wall (GO:0009505); Biological Process: plant-type cell wall organization (GO:0009664); Molecular Function: heme binding (GO:0020037); Biological Process: hydrogen peroxide catabolic process (…	K00430	--	Peroxidase 1
TraesCS1D02G318200	Molecular Function: peroxidase activity (GO:0004601); Cellular Component: extracellular region (GO:0005576); Biological Process: response to oxidative stress (GO:0006979); Cellular Component: plant-type cell wall (GO:0009505); Biological Process: plant-type cell wall organization (GO:0009664); Molecular Function: heme binding (GO:0020037); Biological Process: hydrogen peroxide catabolic process (…	K00430	--	Peroxidase 1
TraesCS1D02G318300	Molecular Function: peroxidase activity (GO:0004601); Cellular Component: extracellular region (GO:0005576); Biological Process: response to oxidative stress (GO:0006979); Cellular Component: plant-type cell wall (GO:0009505); Biological Process: plant-type cell wall organization (GO:0009664); Molecular Function: heme binding (GO:0020037); Biological Process: hydrogen peroxide catabolic process (…	K00430	--	Peroxidase 1
TraesCS1D02G318400	Molecular Function: peroxidase activity (GO:0004601); Cellular Component: extracellular region (GO:0005576); Biological Process: response to oxidative stress (GO:0006979); Cellular Component: plant-type cell wall (GO:0009505); Biological Process: plant-type cell wall organization (GO:0009664); Molecular Function: heme binding (GO:0020037); Biological Process: hydrogen peroxide catabolic process (…	K00430 [EC:1.11.1.7]	--	Peroxidase 1
TraesCS1D02G318500	Molecular Function: peroxidase activity (GO:0004601); Cellular Component: extracellular region (GO:0005576); Biological Process: response to oxidative stress (GO:0006979); Cellular Component: plant-type cell wall (GO:0009505); Biological Process: plant-type cell wall organization (GO:0009664); Molecular Function: heme binding (GO:0020037); Biological Process: hydrogen peroxide catabolic process (…	K00430 [EC:1.11.1.7]	--	Peroxidase 1
TraesCS1D02G318600	Molecular Function: peroxidase activity (GO:0004601); Cellular Component: extracellular region (GO:0005576); Biological Process: response to oxidative stress (GO:0006979); Cellular Component: plant-type cell wall (GO:0009505); Biological Process: plant-type cell wall organization (GO:0009664); Molecular Function: heme binding (GO:0020037); Biological Process: hydrogen peroxide catabolic process (…	K00430 [EC:1.11.1.7]	--	Peroxidase 1
TraesCS1D02G318700	Molecular Function: peroxidase activity (GO:0004601); Cellular Component: extracellular region (GO:0005576); Biological Process: response to oxidative stress (GO:0006979); Cellular Component: plant-type cell wall (GO:0009505); Biological Process: plant-type cell wall organization (GO:0009664); Molecular Function: heme binding (GO:0020037); Biological Process: hydrogen peroxide catabolic process (…	K00430 [EC:1.11.1.7]	--	Peroxidase 1
TraesCS1D02G318800	Molecular Function: peroxidase activity (GO:0004601); Cellular Component: extracellular region (GO:0005576); Biological Process: response to oxidative stress (GO:0006979); Cellular Component: plant-type cell wall (GO:0009505); Biological Process: plant-type cell wall organization (GO:0009664); Molecular Function: heme binding (GO:0020037); Biological Process: hydrogen peroxide catabolic process (…	K00430 [EC:1.11.1.7]	--	Peroxidase 1
TraesCS1D02G318900	Cellular Component: plastid (GO:0009536); Cellular Component: integral component of membrane (GO:0016021);	--	Signal transduction mechanisms	--
TraesCS1D02G319000	Biological Process: flavonoid biosynthetic process (GO:0009813); Cellular Component: intracellular membrane-bounded organelle (GO:0043231); Biological Process: flavonoid glucuronidation (GO:0052696); Molecular Function: quercetin 3-O-glucosyltransferase activity (GO:0080043); Molecular Function: quercetin 7-O-glucosyltransferase activity (GO:0080044);	--	Carbohydrate transport and metabolism; Energy production and conversion	UDP-glycosyltransferase 73C1
TraesCS1D02G319100	Biological Process: flavonoid biosynthetic process (GO:0009813); Cellular Component: intracellular membrane-bounded organelle (GO:0043231); Biological Process: flavonoid glucuronidation (GO:0052696); Molecular Function: quercetin 3-O-glucosyltransferase activity (GO:0080043); Molecular Function: quercetin 7-O-glucosyltransferase activity (GO:0080044);	--	Carbohydrate transport and metabolism; Energy production and conversion	UDP-glycosyltransferase 73C5
TraesCS1D02G319200	Cellular Component: chloroplast (GO:0009507);	--	--	--
TraesCS1D02G319300	Cellular Component: mitochondrion (GO:0005739); Cellular Component: chloroplast (GO:0009507);	--	General function prediction only	--
TraesCS1D02G319400	Cellular Component: mitochondrion (GO:0005739);	--	--	22.3 kDa class VI heat shock protein
TraesCS1D02G319500	Molecular Function: transcription factor activity, sequence-specific DNA binding (GO:0003700); Cellular Component: nucleus (GO:0005634); Biological Process: regulation of transcription, DNA-templated (GO:0006355); Molecular Function: sequence-specific DNA binding (GO:0043565);	--	--	Scarecrow-like protein 32
TraesCS1D02G319600	Cellular Component: endosome (GO:0005768); Cellular Component: vacuolar membrane (GO:0005774); Cellular Component: trans-Golgi network (GO:0005802); Molecular Function: S-adenosylmethionine-dependent methyltransferase activity (GO:0008757); Cellular Component: integral component of membrane (GO:0016021); Biological Process: methylation (GO:0032259);	--	--	--
TraesCS1D02G319700	Molecular Function: methyltransferase activity (GO:0008168); Biological Process: methylation (GO:0032259); Molecular Function: metal ion binding (GO:0046872); Molecular Function: dioxygenase activity (GO:0051213); Biological Process: oxidation-reduction process (GO:0055114);	--	Secondary metabolites biosynthesis, transport and catabolism; General function prediction only	Codeine O-demethylase
TraesCS1D02G319800	Molecular Function: methyltransferase activity (GO:0008168); Biological Process: methylation (GO:0032259); Molecular Function: metal ion binding (GO:0046872); Molecular Function: dioxygenase activity (GO:0051213); Biological Process: oxidation-reduction process (GO:0055114);	--	Secondary metabolites biosynthesis, transport and catabolism; General function prediction only	Probable 2-oxoglutarate-dependent dioxygenase At5g05600
TraesCS1D02G320000	Biological Process: response to light stimulus (GO:0009416); Biological Process: response to auxin (GO:0009733); Molecular Function: ligase activity (GO:0016874);	K14487	--	Probable indole-3-acetic acid-amido synthetase GH3.4
TraesCS1D02G320100	Molecular Function: protein dimerization activity (GO:0046983);	--	--	Transcription factor bHLH112
TraesCS1D02G320200	Molecular Function: potassium ion transmembrane transporter activity (GO:0015079); Cellular Component: integral component of membrane (GO:0016021); Biological Process: potassium ion transmembrane transport (GO:0071805);	K03549	--	Probable potassium transporter 3
TraesCS1D02G320300	Molecular Function: FMN binding (GO:0010181); Molecular Function: oxidoreductase activity (GO:0016491); Biological Process: negative regulation of transcription, DNA-templated (GO:0045892); Biological Process: oxidation-reduction process (GO:0055114);	K03809 [EC:1.6.5.2]	General function prediction only	NAD(P)H dehydrogenase (quinone) FQR1
TraesCS1D02G320400	Molecular Function: translation initiation factor activity (GO:0003743); Biological Process: DNA-templated transcription, initiation (GO:0006352); Biological Process: regulation of transcription, DNA-templated (GO:0006355); Biological Process: translational initiation (GO:0006413); Molecular Function: zinc ion binding (GO:0008270); Molecular Function: TBP-class protein binding (GO:0017025);	K03124	Transcription	Transcription initiation factor IIB
TraesCS1D02G320500	Molecular Function: ubiquitin-protein transferase activity (GO:0004842); Cellular Component: SCF ubiquitin ligase complex (GO:0019005); Biological Process: SCF-dependent proteasomal ubiquitin-dependent protein catabolic process (GO:0031146);	--	--	F-box protein CPR1
TraesCS1D02G320600	--	--	--	--
TraesCS1D02G320700	Molecular Function: translation initiation factor activity (GO:0003743); Biological Process: DNA-templated transcription, initiation (GO:0006352); Biological Process: regulation of transcription, DNA-templated (GO:0006355); Biological Process: translational initiation (GO:0006413); Molecular Function: zinc ion binding (GO:0008270); Molecular Function: TBP-class protein binding (GO:0017025);	K03124	Transcription	Transcription initiation factor IIB
TraesCS1D02G320800	Molecular Function: protein serine/threonine kinase activity (GO:0004674); Molecular Function: ATP binding (GO:0005524); Cellular Component: plasma membrane (GO:0005886); Biological Process: protein phosphorylation (GO:0006468); Biological Process: defense response (GO:0006952); Cellular Component: plasmodesma (GO:0009506); Cellular Component: integral component of membrane (GO:0016021); Biologic…	--	--	Receptor-like serine/threonine-protein kinase SD1-8
TraesCS1D02G320900	--	--	--	--
TraesCS1D02G321000	--	--	--	F-box protein At5g18160
TraesCS1D02G321100	Biological Process: response to stress (GO:0006950); Cellular Component: plastid (GO:0009536);	--	--	Universal stress protein PHOS34
TraesCS1D02G321300	Cellular Component: integral component of membrane (GO:0016021); Molecular Function: hydrolase activity, acting on ester bonds (GO:0016788);	K21026 [EC:3.1.1.80]	--	GDSL esterase/lipase At5g45910
TraesCS1D02G321500	--	--	--	--
TraesCS1D02G321600	--	--	--	--
TraesCS1D02G321700	--	--	--	--
TraesCS1D02G321800	--	--	--	--
TraesCS1D02G321900	Molecular Function: catalytic activity (GO:0003824);	--	--	--
TraesCS1D02G322000	Molecular Function: voltage-gated potassium channel activity (GO:0005249); Cellular Component: integral component of plasma membrane (GO:0005887); Cellular Component: plastid (GO:0009536); Biological Process: plant-type hypersensitive response (GO:0009626); Biological Process: regulation of membrane potential (GO:0042391); Biological Process: potassium ion transmembrane transport (GO:0071805);	K05391	Inorganic ion transport and metabolism; Signal transduction mechanisms	Cyclic nucleotide-gated ion channel 4
TraesCS1D02G322100	Biological Process: metabolic process (GO:0008152); Cellular Component: plastid (GO:0009536); Cellular Component: integral component of membrane (GO:0016021); Molecular Function: transferase activity, transferring acyl groups (GO:0016746);	K13513 [EC:2.3.1.- 2.3.1.51]	Lipid transport and metabolism	Probable 1-acyl-sn-glycerol-3-phosphate acyltransferase 5
TraesCS1D02G322200	Biological Process: protein ubiquitination (GO:0016567);	--	--	--
TraesCS1D02G322300	Cellular Component: plastid (GO:0009536); Cellular Component: integral component of membrane (GO:0016021);	--	--	--
TraesCS1D02G322400	Molecular Function: serine-type endopeptidase activity (GO:0004252); Cellular Component: cytoplasm (GO:0005737); Biological Process: proteolysis (GO:0006508);	K01303 [EC:3.4.19.1]	Posttranslational modification, protein turnover, chaperones	Acylamino-acid-releasing enzyme 1
TraesCS1D02G322500	Cellular Component: membrane (GO:0016020);	--	General function prediction only	Pentatricopeptide repeat-containing protein At5g08510
TraesCS1D02G322600	Cellular Component: integral component of membrane (GO:0016021); Molecular Function: hydrolase activity, acting on ester bonds (GO:0016788);	--	--	GDSL esterase/lipase EXL3
TraesCS1D02G322700	Molecular Function: structural constituent of ribosome (GO:0003735); Cellular Component: ribosome (GO:0005840); Biological Process: translation (GO:0006412); Molecular Function: zinc ion binding (GO:0008270);	--	--	--
TraesCS1D02G322800	Biological Process: cellular amino acid metabolic process (GO:0006520); Molecular Function: oxidoreductase activity, acting on the CH-NH2 group of donors, NAD or NADP as acceptor (GO:0016639); Biological Process: oxidation-reduction process (GO:0055114);	K00261 [EC:1.4.1.3]	Amino acid transport and metabolism	Glutamate dehydrogenase 1, mitochondrial
TraesCS1D02G322900	--	--	--	--
TraesCS1D02G323000	--	--	--	Putative ripening-related protein 7
TraesCS1D02G323100	Biological Process: pseudouridine synthesis (GO:0001522); Cellular Component: plastid (GO:0009536); Cellular Component: viral nucleocapsid (GO:0019013); Cellular Component: intracellular ribonucleoprotein complex (GO:0030529); Biological Process: ribosome biogenesis (GO:0042254);	K14763	Function unknown	--
TraesCS1D02G323200	--	--	--	--
TraesCS1D02G323300	--	--	--	--
TraesCS1D02G323400	--	--	--	Putative F-box/FBD/LRR-repeat protein At5g44950
TraesCS1D02G323500	--	--	--	--
TraesCS1D02G323600	Molecular Function: protein binding (GO:0005515); Biological Process: mitotic cell cycle (GO:0007067); Biological Process: cell proliferation (GO:0008283); Biological Process: phloem or xylem histogenesis (GO:0010087); Cellular Component: nuclear body (GO:0016604); Biological Process: negative regulation of DNA endoreduplication (GO:0032876); Biological Process: cellular protein metabolic process…	K03357	Cell cycle control, cell division, chromosome partitioning; Posttranslational modification, protein turnover, chaperones	Anaphase-promoting complex subunit 10
TraesCS1D02G323800	Molecular Function: double-stranded DNA binding (GO:0003690); Cellular Component: mitochondrion (GO:0005739); Biological Process: regulation of transcription, DNA-templated (GO:0006355);	K15032	Transcription; General function prediction only	--
TraesCS6A02G074800	Molecular Function: ATP-dependent peptidase activity (GO:0004176); Biological Process: proteolysis (GO:0006508);	--	Posttranslational modification, protein turnover, chaperones	--
TraesCS6A02G074900	Molecular Function: ATP-dependent peptidase activity (GO:0004176); Biological Process: proteolysis (GO:0006508);	--	Posttranslational modification, protein turnover, chaperones	--
TraesCS6A02G075000	--	--	--	F-box/FBD/LRR-repeat protein At1g13570
TraesCS6A02G075100	Cellular Component: integral component of membrane (GO:0016021);	--	--	--
TraesCS6A02G075200	Cellular Component: nucleosome (GO:0000786); Molecular Function: DNA binding (GO:0003677); Cellular Component: nucleus (GO:0005634); Biological Process: nucleosome assembly (GO:0006334); Molecular Function: protein heterodimerization activity (GO:0046982);	K11254	Chromatin structure and dynamics	Histone H4 variant TH091
TraesCS6A02G075300	--	K09602 [EC:3.4.19.12]	Function unknown	Ubiquitin thioesterase otubain-like
TraesCS6A02G075400	Cellular Component: nucleosome (GO:0000786); Molecular Function: DNA binding (GO:0003677); Cellular Component: nucleus (GO:0005634); Molecular Function: protein heterodimerization activity (GO:0046982);	K11251	Chromatin structure and dynamics	Protein H2A.5
TraesCS6A02G075500	Molecular Function: protein serine/threonine kinase activity (GO:0004674); Molecular Function: protein tyrosine kinase activity (GO:0004713); Molecular Function: calcium ion binding (GO:0005509); Molecular Function: ATP binding (GO:0005524); Cellular Component: plasma membrane (GO:0005886); Biological Process: protein phosphorylation (GO:0006468); Biological Process: cell surface receptor signali…	--	--	Wall-associated receptor kinase 5
TraesCS6A02G075600	--	--	Chromatin structure and dynamics	Histone H3.2
TraesCS6A02G075700	--	--	--	--
TraesCS6A02G075800	--	--	--	--
TraesCS6A02G075900	--	--	--	--
TraesCS6A02G076000	Cellular Component: integral component of membrane (GO:0016021); Biological Process: response to stimulus (GO:0050896);	--	--	--
TraesCS6A02G076100	Molecular Function: signal transducer activity (GO:0004871); Biological Process: defense response (GO:0006952); Cellular Component: plasmodesma (GO:0009506); Cellular Component: integral component of membrane (GO:0016021); Cellular Component: anchored component of plasma membrane (GO:0046658);	--	--	--
TraesCS6A02G076200	Cellular Component: integral component of membrane (GO:0016021);	--	--	--
TraesCS6A02G076300	Cellular Component: mitochondrial respiratory chain complex I (GO:0005747); Cellular Component: integral component of membrane (GO:0016021); Biological Process: mitochondrial respiratory chain complex I assembly (GO:0032981);	--	--	Serine/threonine-protein phosphatase BSL2 homolog
TraesCS6A02G076400	--	--	--	--
TraesCS6A02G076500	--	--	--	--
TraesCS6A02G076600	--	--	--	--
TraesCS6A02G076700	Cellular Component: nucleosome (GO:0000786); Molecular Function: DNA binding (GO:0003677); Cellular Component: nucleus (GO:0005634); Biological Process: nucleosome assembly (GO:0006334); Molecular Function: protein heterodimerization activity (GO:0046982);	K11254	Chromatin structure and dynamics	Histone H4
TraesCS6A02G076800	Biological Process: killing of cells of other organism (GO:0031640); Biological Process: defense response to fungus (GO:0050832);	--	--	Defensin-like protein
TraesCS6A02G076900	Biological Process: carbohydrate metabolic process (GO:0005975); Molecular Function: lyase activity (GO:0016829);	K01728 [EC:4.2.2.2]	--	Beta-glucosidase 32
TraesCS6A02G077000	Molecular Function: chitinase activity (GO:0004568); Cellular Component: extracellular region (GO:0005576); Biological Process: chitin catabolic process (GO:0006032); Biological Process: defense response (GO:0006952); Molecular Function: chitin binding (GO:0008061); Biological Process: xylan catabolic process (GO:0045493);	K01183 [EC:3.2.1.14]	Cell wall/membrane/envelope biogenesis	Xylanase inhibitor protein 1
TraesCS6A02G077100	Biological Process: cellular protein metabolic process (GO:0044267);	--	--	--
TraesCS6A02G077200	--	--	--	--
TraesCS6A02G077300	Biological Process: proteolysis (GO:0006508); Molecular Function: cysteine-type peptidase activity (GO:0008234);	--	--	--
TraesCS6A02G077400	Molecular Function: beta-1,4-mannosylglycoprotein 4-beta-N-acetylglucosaminyltransferase activity (GO:0003830); Biological Process: protein N-linked glycosylation (GO:0006487); Cellular Component: membrane (GO:0016020);	K00737 [EC:2.4.1.144]	--	--
TraesCS6A02G077500	--	--	--	Uncharacterized protein At4g14100
TraesCS6A02G077600	--	--	--	F-box/LRR-repeat protein At1g48400
TraesCS6A02G077700	--	--	--	Putative F-box/LRR-repeat protein At5g02700
TraesCS6A02G077800	Cellular Component: plasma membrane (GO:0005886); Cellular Component: integral component of membrane (GO:0016021); Molecular Function: cellulose synthase (UDP-forming) activity (GO:0016760); Biological Process: cellulose biosynthetic process (GO:0030244); Molecular Function: metal ion binding (GO:0046872); Biological Process: cell wall organization (GO:0071555);	K10999 [EC:2.4.1.12]	--	Probable cellulose synthase A catalytic subunit 1 [UDP-forming]
TraesCS6A02G077900	--	--	--	--
TraesCS6A02G078000	--	--	--	Putative FBD-associated F-box protein At3g50710
TraesCS6A02G078100	--	--	--	--
TraesCS6A02G078200	Molecular Function: cyclin-dependent protein serine/threonine kinase activity (GO:0004693); Molecular Function: ATP binding (GO:0005524); Biological Process: protein phosphorylation (GO:0006468); Molecular Function: RNA polymerase II carboxy-terminal domain kinase activity (GO:0008353); Cellular Component: plastid (GO:0009536); Biological Process: cell division (GO:0051301); Biological Process: r…	K02206 [EC:2.7.11.22]	General function prediction only	Cyclin-dependent kinase A-2
TraesCS6A02G078300	Cellular Component: integral component of plasma membrane (GO:0005887); Biological Process: cellular water homeostasis (GO:0009992); Molecular Function: water channel activity (GO:0015250); Molecular Function: glycerol channel activity (GO:0015254); Biological Process: ion transmembrane transport (GO:0034220); Biological Process: single-organism transport (GO:0044765);	K09874	Carbohydrate transport and metabolism	Aquaporin NIP3-3
TraesCS6A02G078400	--	--	--	Basic secretory protease (Fragments)
TraesCS6A02G078500	--	--	--	--
TraesCS6A02G078600	Molecular Function: DNA binding (GO:0003677); Molecular Function: transcription factor activity, sequence-specific DNA binding (GO:0003700); Molecular Function: RNA binding (GO:0003723); Cellular Component: nucleolus (GO:0005730); Biological Process: regulation of transcription, DNA-templated (GO:0006355); Biological Process: auxin homeostasis (GO:0010252);	K14790	Translation, ribosomal structure and biogenesis	Pumilio homolog 23
TraesCS6A02G078700	Molecular Function: nucleotide binding (GO:0000166); Molecular Function: protein serine/threonine kinase activity (GO:0004674); Cellular Component: mitochondrion (GO:0005739); Cellular Component: plasma membrane (GO:0005886); Biological Process: protein phosphorylation (GO:0006468);	--	--	G-type lectin S-receptor-like serine/threonine-protein kinase At2g19130
TraesCS6A02G078800	Cellular Component: peroxisomal membrane (GO:0005778); Biological Process: peroxisome organization (GO:0007031);	K13335	Intracellular trafficking, secretion, and vesicular transport	Peroxisome biogenesis protein 16
TraesCS6A02G078900	--	--	--	--
TraesCS6A02G079000	Cellular Component: plastid (GO:0009536); Molecular Function: oxidoreductase activity (GO:0016491); Biological Process: oxidation-reduction process (GO:0055114);	K00011 [EC:1.1.1.21]	General function prediction only	NADP-dependent D-sorbitol-6-phosphate dehydrogenase
TraesCS6A02G079100	Biological Process: flavonoid biosynthetic process (GO:0009813); Cellular Component: integral component of membrane (GO:0016021); Cellular Component: intracellular membrane-bounded organelle (GO:0043231); Biological Process: flavonoid glucuronidation (GO:0052696); Molecular Function: quercetin 3-O-glucosyltransferase activity (GO:0080043); Molecular Function: quercetin 7-O-glucosyltransferase act…	--	Carbohydrate transport and metabolism; Energy production and conversion	Scopoletin glucosyltransferase
TraesCS6A02G079200	Molecular Function: serine-type endopeptidase inhibitor activity (GO:0004867); Biological Process: response to wounding (GO:0009611); Biological Process: negative regulation of endopeptidase activity (GO:0010951);	--	--	Subtilisin inhibitor 1
TraesCS6A02G079300	--	--	--	Subtilisin-chymotrypsin inhibitor WSCI
TraesCS6A02G079400	Molecular Function: serine-type endopeptidase inhibitor activity (GO:0004867); Biological Process: response to wounding (GO:0009611); Biological Process: negative regulation of endopeptidase activity (GO:0010951);	--	--	--
TraesCS6A02G079500	Molecular Function: serine-type endopeptidase inhibitor activity (GO:0004867); Biological Process: response to wounding (GO:0009611); Biological Process: negative regulation of endopeptidase activity (GO:0010951);	--	--	Wound-induced proteinase inhibitor 1
TraesCS6A02G079600	Molecular Function: serine-type endopeptidase inhibitor activity (GO:0004867); Biological Process: response to wounding (GO:0009611); Biological Process: negative regulation of endopeptidase activity (GO:0010951);	--	--	--
TraesCS6A02G079700	Molecular Function: serine-type endopeptidase inhibitor activity (GO:0004867); Biological Process: response to wounding (GO:0009611); Biological Process: negative regulation of endopeptidase activity (GO:0010951);	--	--	--
TraesCS6A02G079800	Molecular Function: serine-type endopeptidase inhibitor activity (GO:0004867); Biological Process: response to wounding (GO:0009611); Biological Process: negative regulation of endopeptidase activity (GO:0010951);	--	--	--
TraesCS6A02G079900	--	K19042 [EC:2.3.2.27]	Posttranslational modification, protein turnover, chaperones	BOI-related E3 ubiquitin-protein ligase 1
TraesCS6A02G080000	--	--	--	--
TraesCS6A02G080100	--	--	Signal transduction mechanisms	Putative disease resistance protein RGA3
TraesCS6A02G080200	--	--	--	--
TraesCS6A02G080300	Molecular Function: serine-type endopeptidase inhibitor activity (GO:0004867); Biological Process: response to wounding (GO:0009611); Biological Process: negative regulation of endopeptidase activity (GO:0010951);	--	--	--
TraesCS6A02G080400	--	--	--	--
TraesCS6A02G080500	--	--	--	WRKY transcription factor 55
TraesCS6A02G080600	Biological Process: cellular amino acid biosynthetic process (GO:0008652); Cellular Component: plastid (GO:0009536); Molecular Function: hydro-lyase activity (GO:0016836); Molecular Function: 4 iron, 4 sulfur cluster binding (GO:0051539);	K01703 [EC:4.2.1.33 4.2.1.35]	Amino acid transport and metabolism	3-isopropylmalate dehydratase large subunit, chloroplastic
TraesCS6A02G080700	--	--	--	--
TraesCS6A02G080800	--	--	--	--
TraesCS6A02G080900	--	--	--	--
TraesCS6A02G081000	--	--	--	--
TraesCS6A02G081100	--	--	--	--
TraesCS6A02G081200	Cellular Component: integral component of membrane (GO:0016021);	--	--	--
TraesCS6A02G081300		K10706 [EC:3.6.4.-]	RNA processing and modification	Probable helicase MAGATAMA 3
TraesCS6A02G081400	--	--	--	Subtilisin-chymotrypsin inhibitor-2B (Fragment)
TraesCS6A02G081500	--	--	--	Subtilisin-chymotrypsin inhibitor-2B (Fragment)
TraesCS6A02G081600	--	K17964	General function prediction only	Putative pentatricopeptide repeat-containing protein At1g19290
TraesCS6A02G081700	Molecular Function: peroxidase activity (GO:0004601); Cellular Component: extracellular region (GO:0005576); Cellular Component: mitochondrion (GO:0005739); Biological Process: response to oxidative stress (GO:0006979); Cellular Component: plant-type cell wall (GO:0009505); Biological Process: plant-type cell wall organization (GO:0009664); Cellular Component: membrane (GO:0016020); Molecular Fun…	K00430 [EC:1.11.1.7]	--	Peroxidase 2

## Sheet: Table S7 KASP primers
Table S7 Sequence for KASP markers development
SNP loci	Sequence used for KASP marker development (5'-3')*	Primers used for PCR
		F1 (FAM) (5'-3')	F2 (HEX) (5'-3')	R (Common) (5'-3')
Whaas16493＃	TGACAAATCATCCTAAGACTTTGAGATTGATAGGGGTGACTATAGAGGGATAAAGATGTCTTACAAGGCTTGGAAGAGAGGTGGAGAAAATATTGGAAAT[A/G]AACTTGAAACAGATGGTGTACAAGACATACCAGAGTTTGAAGGTGACAGTGATGTTTCAGAGTTTTGGCGGGAGGAGAAAGAGGCTGGCAGTGGAGAGGA	GAAGGTGACCAAGTTCATGCTGGCTTGGAAGAGAGGTGGAGAAAATATTGGAAATA	GAAGGTCGGAGTCAACGGATTGGCTTGGAAGAGAGGTGGAGAAAATATTGGAAATG	CTGGTATGTCTTGTACACCATCTGTTTCAAG
Whaas115339	AGCGATCCCTTGAGATGTAAGAGTACATAATTAAGTAGAGGAATAACAGCAGAGGGAGTATTTGATTAACCATATCTGACACACAGTCACGCATATAGCT[G/A]GTAATCAAAGTGTGTATCATCTAGCTAGCGTTCGACATTTTAGTTTACCGGATGTTCCTGAATCTTTACCTGCTTGGAAATTATATATGCGCCCGCCACT	GAAGGTGACCAAGTTCATGCTCTGACACACAGTCACGCATATAGCTG	GAAGGTCGGAGTCAACGGATTCTGACACACAGTCACGCATATAGCTA	GCAGGTAAAGATTCAGGAACATCCGG
* The SNP sites were displayed in red in the brackets. The nucleitide detected from two parents' alleles were separated by '/' with Luozhen No.1 first followed by Zhengyumai 9987
＃ This KASP markers has been published by our previous study (Zhou et al., 2021, Frontier in plant science)

## Sheet: Table S8 KASP varfication
Table S8 Genotyping by two KASP markers and glutenin and its fractions content in natural accessions
Accession ID.	Cultivar name	SNP Marker Allele		Phenotype value (106 AU/mg)
		Whaas16493	Whaas115339	Glutenin	HMW-GS	LMW-GS	Ax	Bx	By	Dx	Dy
L001	Changwu 135	G	A	26.5465	10.6071	15.9395	1.84964	3.18226	1.24168	2.464	1.86949
L002	Shan 229	G	AG	20.4235	7.1285	13.295	—	3.30862	0.754361	1.9877	1.07781
L003	Xiaoyan 6	G	G	26.4789	11.1608	15.3181	1.02704	4.74953	1.03236	2.69537	1.6565
L004	Lantian 10	G	G	19.5943	6.21042	13.3839	0.901254	2.04831	0.558585	1.63	1.07227
L005	Luohan 3	G	AG	22.4819	8.83798	13.6439	1.48518	2.55464	1.00129	2.38557	1.41131
L006	Jing 411	G	G	14.9415	4.79476	10.1467	—	1.68951	0.633844	1.47182	0.999587
L007	Ningdong 1	G	A	19.2876	5.23673	14.0508	—	1.67746	0.792978	1.67478	1.09151
L008	Mianyang 11	A	G	18.5025	6.22881	12.2737	—	2.04558	1.94669	0.941854	1.29468
L009	Taishan 5	G	A	19.6379	8.79507	10.8428	1.22767	2.97205	0.958101	2.23597	1.40127
L010	Xinmai 13	G	G	20.5926	7.10142	13.4912	1.15677	2.30525	—	2.18481	1.45459
L011	Xinmai 18	AG	G	35.479	13.36	22.119	1.89122	3.69637	1.78503	3.31506	2.67234
L012	Zhoumai 16	G	G	19.1249	7.40079	11.7241	—	2.41355	1.18859	2.31503	1.48362
L013	Yuanfeng 139	G	G	19.7304	6.8446	12.8858	1.17153	2.43177	—	1.97882	1.26248
L014	Fengchan 3	G	G	21.6952	6.48685	15.2083	—	2.22301	1.00253	1.991	1.27032
L015	Zhongyu 8	A	A	26.4643	9.2753	17.189	1.23734	2.56743	1.36984	2.54399	1.5567
L016	Bainong 160	G	G	23.8453	9.28617	14.5591	1.37708	2.69353	1.13669	2.54951	1.52936
L017	Luomai 21	G	A	20.0689	7.55927	12.5096	1.06618	2.50253	0.820298	1.99309	1.17718
L018	Yanzhan 4110	A	G	30.3663	11.4249	18.9414	1.10422	4.43882	0.963115	3.20438	1.71439
L019	Gan 6172	G	A	17.2832	7.79233	9.49084	0.951364	3.29513	0.630556	1.78921	1.12607
L020	Huaimai 21	G	AG	26.6224	9.86838	16.754	1.54924	2.93941	0.89699	2.82617	1.65658
L021	Mianyang 26	G	G	32.7725	14.7902	17.9824	1.00292	6.08883	1.63528	3.74749	2.31563
L022	Lunxuan 715	G	G	19.9578	9.96239	9.99536	1.52087	3.12721	1.17199	2.61358	1.52873
L023	Youpi 1	G	G	21.2323	6.48254	14.7498	—	1.34271	1.19695	2.60473	1.33815
L024	Xifeng 9	AG	G	18.3307	7.1468	11.1839	—	2.24525	0.963091	2.49554	1.44292
L025	Nongda 198	G	A	21.1777	7.04965	14.128	—	2.47541	0.962604	2.40052	1.21111
L026	Kedong 81	G	A	15.7757	5.91068	9.86499	0.865481	1.76268	0.610401	1.61387	1.05825
L027	Linfeng 10	G	G	23.5489	6.89642	16.6525	0.89682	1.9458	0.962604	1.72864	1.36256
L028	Fengkang 5	G	A	20.7825	9.1222	11.6603	—	3.0476	1.33166	2.98841	1.75453
L029	Changfeng 1	G	AG	23.3491	7.96244	15.3867	0.984111	2.30162	0.922482	2.25723	1.497
L030	Jingdong 1	G	G	22.8999	8.43388	14.466	—	2.80139	0.676006	3.36799	1.58849
L031	Jinmai 21	G	A	31.5245	10.4463	21.0781	1.56297	3.29722	0.920209	2.96347	1.70246
L032	Jimai 23	G	G	26.3325	8.25864	18.0739	—	2.93854	1.09174	2.57998	1.64838
L033	Hanxuan 10	AG	G	18.0102	6.72718	11.283	0.903524	1.9744	0.755332	1.91613	1.17779
L034	Xianshixinmai	AG	G	14.0432	4.83896	9.20421	—	1.71682	0.779573	1.45291	0.889663
L035	Duckbill wheat	G	A	22.5631	7.5106	15.0525	0.994239	2.57571	0.817185	2.01866	1.1048
L036	Bima 1	G	A	21.8464	7.02606	14.8204	—	2.27445	0.778331	2.28688	1.6864
L037	Aimengniu	G	G	22.4947	10.0514	12.4433	1.50802	3.49088	0.962024	2.56406	1.52642
L038	Wenmai 6	AG	G	25.1616	9.41207	15.7496	1.44757	2.91162	1.20159	2.31631	1.53497
L039	Zhameng wheat	G	G	22.5429	8.01071	14.5322	—	2.58458	0.8784	2.70907	1.83866
L040	Dayuhua	G	G	17.1688	6.303	10.8658	—	2.39186	—	2.25573	1.65541
L041	Chushanbao	G	A	17.8161	7.4647	10.3514	—	2.2729	0.838216	2.70253	1.65105
L042	Dalibanmang	AG	G	17.8352	5.53934	12.2959	—	1.944	0.588071	1.82168	1.18558
L043	Baizhameng	G	A	19.3174	7.01567	12.3017	1.17612	2.19895	0.780554	1.78341	1.07665
L044	Ganmai 8	G	G	20.5431	8.29167	12.2514	1.2134	2.42353	0.69331	2.53641	1.42502
L045	Yunmai 34	AG	G	18.9845	7.1383	11.8462	—	2.65129	0.97531	2.2276	1.2841
L046	Wuyi wheat	A	G	13.8532	4.521	9.33222	0.649306	1.32544	0.428414	1.26396	0.853879
L047	Nanda 2419	G	G	18.588	6.05092	12.5371	—	2.06056	0.591619	2.21784	1.18091
L048	Nonglin 10	G	G	19.9414	7.23099	12.7104	1.20539	2.29614	0.786027	1.83404	1.1094
L049	Hanyang wheat	G	G	26.5251	8.4359	18.0892	1.18928	2.58261	1.04932	2.24025	1.37445
L050	Lovelin 10	G	G	19.1043	8.82025	10.284	—	3.00736	1.33069	2.70501	1.77719
L051	Aifeng 3	G	AG	20.2742	7.56946	12.7048	1.0003	2.31768	0.979583	1.86444	1.40746
L052	Yunhan 618	G	A	17.3061	6.35716	10.949	—	2.21407	0.992136	1.70751	1.44344
L053	Yannong 21	A	G	21.3221	7.64	13.6821	1.0129	2.30899	1.02733	1.83278	1.45799
L054	Jinmai 47	G	G	14.3467	5.46201	8.88469	0.78245	1.7693	0.755779	1.05405	1.10043
L055	Changwu 58	G	G	22.9214	9.35594	13.5655	1.53714	2.90746	1.07891	2.32339	1.50904
L056	Zhenghan 1	G	G	20.781	10.3515	10.4296	1.56253	3.22887	0.986551	2.93636	1.63718
L057	Chang 6878	G	G	18.4793	6.03871	12.4406	—	2.04	0.68492	2.01347	1.30033
L058	Luohan 1	G	AG	19.2851	5.71154	13.5736	0.749602	1.90105	0.522863	1.43331	1.10471
L059	Luohan 6	G	G	16.8487	5.99036	10.8583	0.887933	1.74177	0.697871	1.54781	1.11498
L060	Luohan 11	G	G	12.4182	6.15823	6.25994	0.941972	2.00436	0.582954	1.55606	1.07288
L061	Puxing 5	AG	G	22.7775	10.1723	12.6052	1.50474	3.07944	1.08777	2.7662	1.73417
L062	Ruiquan 24	G	G	19.8946	9.19821	10.6964	1.43182	2.9417	1.01297	2.12949	1.68222
L063	Dehongfu 2	G	G	23.7763	12.1416	11.6347	1.82154	3.55935	1.61607	2.99363	2.15101
L064	Zhongmai 895	G	G	16.139	8.86193	7.27704	1.46424	2.76478	1.15199	2.14533	1.33558
L065	Huaimai 35	A	G	23.7253	11.0909	12.6344	1.44666	1.52701	3.53291	2.82477	1.75954
L066	Longping 518	A	AG	24.2554	9.25614	14.9993	1.33169	2.55154	1.00574	2.71193	1.65524
L067	Huaimai 30	A	G	22.7557	8.20563	14.55	1.36333	2.4937	0.840094	2.23534	1.27316
L068	Zhongyuan 6	G	G	13.2017	6.57021	6.63151	0.990619	2.41209	0.715187	1.52972	0.922597
L069	Pingan 8	G	A	16.1431	7.45735	8.68579	1.01285	2.39373	0.882596	1.97364	1.19453
L070	Bainong 207	G	G	21.1588	8.06363	13.0951	1.12707	2.47815	0.914338	2.10418	1.43989
L071	Cun 1	G	G	21.8352	9.47354	12.3617	1.42476	3.2188	0.833159	2.52516	1.47166
L072	Zhoumai 26	G	G	24.4025	9.47741	14.9251	1.57124	3.19095	0.990076	2.42625	1.2989
L073	Luomai 18	G	A	20.8356	9.30476	11.5308	1.2271	2.79074	1.14553	2.33728	1.80411
L074	Baofeng 10-82	A	G	21.1138	7.48041	13.6334	0.935924	2.2236	0.996827	1.85125	1.47281
L075	Su 553	A	A	25.7701	9.28676	16.4834	1.2554	2.66791	1.23583	2.29511	1.83251
L076	09N37	G	G	22.5915	8.36469	14.2268	1.19867	2.61178	0.993401	2.13464	1.42619
L077	Guinong 17	G	A	28.3942	8.80532	19.5889	—	2.72987	1.48235	2.75294	1.84015
L078	Hengguan 35	G	G	15.3155	7.20944	8.10604	—	2.54305	1.17172	1.95132	1.54336
L079	Yumai 18	AG	AG	15.9862	6.00355	9.98265	—	1.91911	0.849097	1.96215	1.2732
L080	Yumai 13	AG	G	17.0204	7.50969	9.5107	1.12081	2.17067	0.85651	1.96983	1.39186
L081	Yumai 47	A	G	17.672	6.43564	11.2364	—	2.0584	1.0552	1.95967	1.36237
L082	Zhengmai 004	G	G	9.82362	3.70777	6.11585	—	0.73547	0.860339	1.40908	0.702876
L083	Yumai 50	A	G	10.6434	5.24706	5.39635	0.777424	1.79666	0.702274	1.09879	0.871912
L084	Taikong 6	G	G	22.046	6.68725	15.3588	1.03909	2.2472	0.795667	1.39498	1.21031
L085	Huapei 5	G	A	16.4497	6.80086	9.6488	1.22465	2.25946	0.708446	1.4308	1.1775
L086	Hua 9987	AG	G	15.0104	5.59146	9.41892	0.645443	1.83319	0.538122	1.46561	1.10909
L087	Yujiao 5	G	G	20.7176	9.5252	11.1924	1.49513	2.93796	1.14304	2.36449	1.58458
L088	Yunong 416	A	A	31.1584	11.7356	19.4228	1.44299	3.37384	0.97783	3.53981	2.40117
L089	Bainong 64	G	G	21.54	6.61383	14.9261	0.838765	2.02907	0.825641	1.67649	1.24386
L090	Zhoumai 9	G	G	17.0037	6.88433	10.1194	—	2.38788	0.881151	2.27385	1.34145
L091	Zhoumai 13	G	A	16.9647	7.01828	9.94646	0.992596	2.27801	0.78535	1.6304	1.33192
L092	Zhoumai 8425B	G	G	23.0825	10.0237	13.0588	1.84924	3.05438	1.15405	2.1638	1.80225
L093	Kaimai 21	G	G	16.9602	5.83662	11.1236	0.630957	2.4324	0.507691	1.37859	0.886988
L094	Luozhen 1	A	G	19.6717	9.55733	10.1144	1.34122	2.75141	0.987302	2.75002	1.72738
L095	Neixiang 188	A	G	28.774	13.0838	15.6902	1.84423	3.84795	1.20659	3.61978	2.56522
L096	Aiyou 26-2	G	A	19.5314	7.92767	11.6038	1.18387	2.4644	0.71667	2.17447	1.38826
L097	Changgeheimai	A	G	22.2414	10.175	12.0665	1.31857	2.96929	0.982947	3.0061	1.89806
L098	Lvmai 1	G	G	21.1401	6.03088	15.1093	—	2.10499	0.696136	1.99694	1.23282
L099	Subeimai 1	G	G	25.8678	9.57415	16.2937	1.38092	2.79142	0.922949	2.69506	1.78379
L100	Jinan 17	G	G	23.0122	9.72029	13.2919	1.55448	3.0658	0.945303	2.65857	1.49613
L101	Jimai 20	G	G	29.2747	12.7291	16.5456	1.08624	1.98635	3.45246	4.36911	1.83492
L102	Shan 225	G	G	42.622	14.5959	28.026	1.12523	6.10632	1.37533	3.7767	2.21232
L103	Xinong 979	G	G	28.5818	10.4713	18.1106	1.71385	3.26895	0.944412	2.71277	1.83128
L104	Baxter	G	AG	32.4301	11.0978	21.3323	—	1.63328	3.46018	4.13517	1.86916
L105	CD87	G	A	33.7481	10.9708	22.7773	1.17163	5.05383	1.03965	2.07912	1.62662
L106	Kukri	A	G	23.5844	7.82665	15.7577	0.890651	2.53311	1.03657	1.92505	1.44127
L107	Faguomai	A	G	25.6986	9.25323	16.4454	1.10299	2.9255	0.758559	2.85349	1.61269
L108	Belero	AG	G	29.9629	10.6997	19.2631	1.42852	3.36286	1.12581	3.03146	1.75107
L109	Fundulea 900	G	A	22.0713	6.64334	15.428	—	2.08644	0.724159	2.41485	1.41789
L110	Tincurrin	G	G	8.5163	4.3047	4.21159	0.602864	1.41786	0.320631	1.2319	0.731449
L111	H149	G	A	19.8354	8.35598	11.4795	1.13708	2.60939	0.84049	2.31215	1.45687
L112	Fa B08	A	A	27.9645	9.01143	18.9531	1.27286	2.62277	0.785495	2.52176	1.80855
L113	Fa B20	G	G	27.755	9.20319	18.5519	1.13677	2.91506	1.27327	2.36464	1.51345
L114	Bainong 416	G	A	18.5534	8.46961	10.0838	1.20796	2.784	0.778825	2.29362	1.4052
L115	Luo 31	A	G	18.2738	8.37892	9.89486	1.23555	2.69572	0.914116	2.20896	1.32458
L116	Taihemai 1	AG	G	22.9479	10.012	12.9359	1.40446	3.06248	1.20578	2.57073	1.76854
L117	Xunmai 35	G	G	22.1964	9.76685	12.4295	1.15808	3.00494	0.974244	2.79931	1.83028
L118	Luomai 23	G	G	17.9468	5.27154	12.6753	—	1.83008	0.529429	1.74978	1.16225
L119	Jiaomai 266	G	G	18.289	8.00426	10.2847	1.23045	2.50922	0.936527	1.9471	1.38096
L120	Wennong 14	G	G	19.5447	5.34841	14.1963	—	2.05883	0.546154	1.67142	1.07201
L121	Jimai 22	G	G	17.5146	4.68119	12.8335	—	1.76479	0.524018	1.49937	0.893011
L122	Ningmai 9	G	G	15.1098	4.29913	10.8107	0.801124	1.48033	0.359527	0.918611	0.73954
L123	10EW28	G	G	20.0349	6.74932	13.2856	1.17614	1.3707	1.09986	1.86269	1.23992
L124	10EW137	A	G	24.7946	7.2574	17.5372	1.1308	2.02282	0.568229	2.24193	1.29362
L125	Zhou 18	G	G	21.6753	10.2818	11.3935	1.3477	3.132	1.21149	2.85879	1.7318
L126	04Z38	G	G	21.2891	9.03342	12.2556	1.2926	2.60028	1.10233	2.41995	1.61827
L127	Yumai 34-9901	A	G	26.1154	9.43381	16.6816	1.27276	2.78609	0.890241	2.68236	1.80236
L128	Zheng 9023-8	G	G	24.7246	8.53926	16.1854	—	2.78735	0.798231	3.16872	1.78496
L129	Zheng 103	G	G	15.0747	6.41986	8.65483	0.81387	2.03975	0.685946	1.89635	0.983947
L130	Calingiri	G	A	25.9443	10.7107	15.2336	—	3.32528	4.44454	1.38242	1.55847
L131	Zhengmai 366	A	G	33.4929	11.8842	21.6087	1.64501	3.50268	0.990653	3.6153	2.13055
L132	Zhengmai 7698	G	G	23.4007	9.27558	14.1251	—	2.96253	1.41192	3.00223	1.89891
L133	Zhoumai 22	G	A	18.9544	6.70424	12.2502	0.967385	2.23304	0.552646	1.91248	1.03869
L134	Zhoumai 27	G	G	15.4762	6.76254	8.71365	0.958321	2.3303	0.603411	1.78025	1.09025
L135	Zhoumai 30	G	A	21.5637	9.37552	12.1882	1.35774	3.13139	1.02072	2.34152	1.52415
L136	Zhoumai 32	G	G	24.5268	11.479	13.0478	1.86286	3.5959	1.42647	2.78233	1.81142
L137	Liangxing 66	AG	G	19.8192	5.78552	14.0336	—	2.01869	0.543774	1.91795	1.3051
L138	Emai 25	A	G	21.1793	6.61051	14.5688	0.911682	1.95412	0.52857	2.03962	1.17651
L139	Ningchun5	G	G	20.3842	9.70487	10.6793	1.32597	3.09224	0.999735	2.72411	1.56282
L140	Shannong 33	G	G	35.9719	16.5011	19.4708	1.77872	5.17164	1.88457	4.64333	3.02289
L141	Zhongmai 175	G	G	16.6511	5.87273	10.7784	—	1.84205	0.840114	1.92171	1.26886
L142	Gaocheng 8901	A	G	30.4452	12.0579	18.3873	1.66114	3.55504	0.997115	3.54463	2.29995
L143	Shannongtedali 1	AG	G	19.0603	9.38821	9.67208	1.14983	3.13333	0.990455	2.60009	1.51451
L144	Changmai 9	G	A	19.5837	8.26687	11.3168	1.15287	2.717	0.950914	2.07878	1.3673
L145	Yangfumai 2	A	G	23.1941	7.27715	15.9169	—	2.36066	1.20107	2.22689	1.48853
L146	Wanmai 53	G	G	21.9402	6.62102	15.3192	—	2.44676	2.38449	0.567016	1.22275
L147	Fanmai 8	A	A	36.9338	15.4048	21.529	2.10924	4.18261	1.67505	4.35604	3.08189
L148	Yunmai 51	G	G	19.809	9.73493	10.0741	1.35812	2.97315	0.836658	2.96686	1.60015
L149	Yunmai 53	G	G	18.4218	8.28909	10.1327	—	2.8178	1.1791	2.76417	1.52803
L150	Yunmai 47	A	G	23.7971	11.4016	12.3955	1.37443	3.27982	1.4754	3.26649	2.00543
L151	Xinong 928	G	A	21.9431	6.86252	15.0806	—	2.1319	1.08432	2.05057	1.59573
L152	Xinmai 26	A	G	39.7453	16.1519	23.5935	2.38378	4.61904	1.39771	4.82999	2.92136
L153	Wanmai 47	G	G	27.8707	9.66858	18.2021	1.41219	2.85332	1.11791	2.67123	1.61393
L154	Yangmai 13	G	G	21.3238	7.08761	14.2362	—	2.33307	0.751839	2.45938	1.54333
L155	Gaoyou 2018	AG	G	34.585	13.1882	21.3968	1.85402	2.26594	1.96107	4.86484	2.24232
L156	Gaoyou 9415	G	G	29.3892	12.0184	17.3709	1.72487	3.72401	1.60235	3.15305	1.8141
L157	Shiluan 02-1	A	G	38.8382	13.2217	25.6165	1.90035	3.8835	1.66354	3.52693	2.24741
L158	Zheng 1005	A	A	30.1095	10.8437	19.2658	1.19358	2.93653	1.56346	3.13391	2.01626
L159	Zheng 1105	A	G	30.3885	10.1118	20.2767	1.12314	2.73417	1.56026	2.65897	2.03527
L160	Zheng 1118	A	A	36.8209	13.5123	23.3086	1.84444	3.94175	1.85497	3.3623	2.50887
L161	Zheng 1289	A	A	31.7931	11.3264	20.4668	1.7239	3.50638	—	3.71241	2.38366
L162	Zheng 3093	G	A	21.1156	9.55567	11.5599	1.42362	3.04035	1.08298	2.41953	1.58919
L163	Sanyuehuang	G	G	25.3056	9.64643	15.6592	—	3.07342	1.50654	3.15859	1.90788
L164	Wuhuatou	G	G	24.7876	8.03714	16.7505	—	2.65684	0.663001	2.99089	1.72641
L165	Tutoumai	G	A	16.0648	4.69449	11.3703	—	1.78866	0.557605	1.83069	0.517536
L166	Baisuibai	G	G	28.6694	9.73075	18.9386	—	3.19212	1.33178	3.36828	1.83858
L167	Qumangmai	G	G	11.1819	4.38472	6.79722	—	1.39454	0.557145	1.43802	0.995017
L168	Zhengzhou 6	G	G	21.3626	7.10809	14.2545	—	2.35492	0.726044	2.50026	1.52686
L169	Zhengyin 1	G	A	16.2229	6.06614	10.1568	—	2.01207	0.60994	2.1434	1.30072
L170	Shengxuan 7	G	A	17.0191	6.19259	10.8265	—	2.18348	0.606856	2.08718	1.31507
L171	Shuangfengshou	G	AG	24.7392	7.79683	16.9424	1.09787	2.44228	0.726498	2.08446	1.44572
L172	Zhengzhou 7	G	AG	20.2849	8.84105	11.4439	1.13929	3.13794	0.729797	2.42533	1.40869
L173	Wanchangsui	G	G	19.923	6.46556	13.4574	0.970446	2.11516	0.561028	1.6585	1.16043
L174	Yuanzhu	G	G	21.7112	9.78043	11.9308	1.32045	3.15436	1.17227	2.61845	1.51489
L175	Longfumai 4	G	A	22.5886	6.62131	15.9673	0.875648	1.85912	0.529783	2.24034	1.11642
L176	Yizheng 8165	G	A	16.3779	4.54708	11.8308	0.620916	1.74238	0.536794	1.64699	—
L177	Taihan 2	G	A	18.6453	8.04106	10.6042	1.00073	2.54203	0.885294	2.31785	1.29516
L178	Neixiang 182	A	A	27.3814	12.6948	14.6866	1.77052	3.78459	1.72185	3.24168	2.17617
L179	Chuanmai 50	A	G	23.7889	8.98554	14.8033	—	2.71266	1.609	2.75412	1.90976
L180	Chuanmai 46	G	G	30.9921	9.84059	21.1515	—	2.73703	1.40405	3.38496	2.31453
L181	Chuanmai 44	G	AG	27.7947	9.41286	18.3818	1.50324	2.63038	0.818022	2.84085	1.62037
L182	Chuanmai 107	G	G	21.7869	7.89464	13.8923	1.06259	2.38166	0.995499	2.07046	1.38443
L183	Jinyang 35	G	G	28.227	11.1273	17.0998	—	4.00465	1.90882	3.31672	1.89707
L184	Zhengmai 101	G	G	23.7008	8.73099	14.9698	—	2.96297	0.90668	3.02072	1.84062
L185	Zhengmai 518	G	G	15.3525	6.91798	8.43448	0.953014	2.35108	0.810814	1.68749	1.11558
L186	AK 58	G	A	18.2813	8.42098	9.86035	1.283	2.5976	0.755284	2.36095	1.42414
L187	Shannong 22	A	A	21.7042	8.00729	13.6969	0.999735	2.27363	1.07513	2.20573	1.45307
L188	Nongda 211	A	A	14.5302	6.11656	8.4136	—	0.807037	1.3707	2.46225	1.47658
L189	Shannong 19	G	G	16.3141	4.89194	11.4221	—	1.61281	0.553266	1.6384	1.08747
L190	Shannong 06-278	A	G	32.8032	12.6123	20.1909	1.87522	3.52857	1.19692	3.51974	2.49186
L191	Yangmai 18	G	AG	14.3098	3.89976	10.4101	0.687383	1.33454	0.278961	0.920227	0.678643
L192	Ningmai 17	AG	AG	18.9708	4.91157	14.0592	0.78036	1.56382	0.577766	1.10255	0.887073
L193	Ningmai 13	AG	AG	14.5836	4.05919	10.5244	0.749073	1.41654	0.305106	0.861801	0.72667
L194	Zhenmai 168	A	G	23.2703	6.96339	16.307	1.09996	2.1272	0.84212	1.66223	1.23188
L195	Yangmai 12	G	G	20.0044	5.9606	14.0438	—	2.19664	0.553	1.98224	1.22872
L196	Yangmai 14	G	AG	17.9407	5.95192	11.9888	0.977005	2.07887	0.52389	1.34078	1.03137
L197	Huamai 5	G	G	18.8749	5.27044	13.6045	—	1.824	0.763466	1.5792	1.10377
L198	Yangmai 20	AG	G	20.7578	6.07319	14.6846	—	2.3245	0.765186	1.82991	1.1536
L199	Yangmai 21	AG	G	12.6888	3.31836	9.37039	0.32514	1.19033	0.238814	0.876636	0.687446
L200	Zhengmai 379	A	A	17.2783	7.34905	9.92921	0.96993	2.31144	0.815911	1.88273	1.36904
L201	Zhengmai 05706	AG	G	28.9002	10.0002	18.9	1.63094	2.74704	0.849191	3.02727	1.74576
L202	Zhengmai 113	G	A	18.4997	7.25668	11.2431	0.805264	3.02892	0.603336	1.74778	1.07138
L203	Zhengmai 369	A	AG	25.2986	9.53451	15.7641	1.20572	2.77241	0.766044	2.984	1.80634
L204	Zhengmai 05871	G	G	22.161	10.0758	12.0853	1.38866	3.22834	0.811345	3.03669	1.61074
L205	Xinmai 19	A	G	32.7503	13.3682	19.3821	1.92885	3.7476	1.73512	3.34391	2.61272
L206	Shannong 26	G	G	17.1276	5.1189	12.0087	—	1.8827	0.57821	1.5261	1.13188
L207	Shijiazhuang 8	G	G	10.7836	4.59816	6.18546	—	1.63841	0.649439	1.36601	0.944295

## Sheet: Table S9 additive effect in RIL
Table S9 Additive effect analysis of two KASP markers for glutenin content and fractions in the RIL population
		No. of	Traits
SNP	Type	Genotypea	Glu	HMW-GS	LMW-GS	Ax	Bx	By	Dx	Dy
Whass16493	A	107	27.91 ± 3.72	12.71 ± 2.05	15.28 ± 2.08	1.91 ± 0.46	3.3 ± 0.46	1.22 ± 0.26	3.35 ± 0.59	1.76 ± 0.9
	G	88	23.82 ± 3.57***	10.7 ± 2.04***	13.14 ± 2.06***	1.64 ± 0.38***	2.92 ± 0.39***	0.98 ± 0.22***	2.79 ± 0.46***	1.39 ± 0.24***
Whass115339	G	100	27.04 ± 4.10	12.5 ± 2.10	14.56 ± 2.50	1.93 ± 0.42	3.26 ± 0.42	1.11 ± 0.27	3.26 ± 0.62	1.64 ± 0.34
	A	94	25.01 ± 3.83***	11.12 ± 2.08***	13.99 ± 2.26ns	1.66 ± 0.37***	3.02 ± 0.41***	1.10 ± 0.27ns	2.97 ± 0.56***	1.55 ± 0.32*
Whass16493 +Whass115339	A+G	47	29.42 ± 2.74a	13.62 ± 1.61a	15.82 ± 1.84a	2.10 ± 0.32a	3.44 ± 0.34a	1.23 ± 0.30a	3.61 ± 0.61a	1.84 ± 0.27a
	A+A	53	26.56 ± 3.36b	11.93 ± 1.86b	14.79 ± 2.06b	1.76 ± 0.45b	3.17 ± 0.34b	1.20 ± 0.24a	3.15 ± 0.48b	1.69 ± 0.29b
	G+G	49	25.17 ± 3.58c	11.46 ± 1.85b	13.71 ± 2.11c	1.75 ± 0.36b	3.10 ± 0.36b	1.02 ± 0.20b	2.96 ± 0.37c	1.42 ± 0.20c
	G+A	44	21.60 ± 2.84d	9.56 ± 1.73c	12.04 ± 1.71d	1.47 ± 0.33c	2.68 ± 0.37c	0.90 ± 0.20c	2.53 ± 0.44d	1.23 ± 0.22d
a displays the number of genotypes scored for each SNP in the RIL population. The number of genotypes scored for each SNP was less than 196 (the total number of lines in the RIL population) because heterozygous lines were not included.
* and *** represent the significance levels of 0.05 and 0.001, respectively; ns indicates no significance between compared genotypes.
a, b, c and d represent different significance levels based on analysis of variance at P < 0.05.

## Sheet: Table S10 add in natural popu
Table S10 Additive effect analysis of the significant SNPs on major QTL clusters associated with content of glutenin subunits fractions in natural population
SNP Marker	Type	Allele	Number	Phenotype value (106 AU/mg)
				Glutenin	HMW-GS	Ax	Bx	By	Dx	Dy	LMW-GS
Whaas16493	Luozhen No.1	A	43	25.59 ± 6.64	9.70 ± 2.71	1.36 ± 0.39	2.82 ± 0.84	1.2 ± 0.53	2.71 ± 0.83	1.81 ± 0.52	15.88 ± 4.38
	Zhengyumai 9987	G	142	20.98 ± 4.89***	7.91 ± 2.07***	1.19 ± 0.29**	2.57 ± 0.76*	0.97 ± 0.53**	2.23 ± 0.63***	1.41 ± 0.33***	13.07 ± 3.49***
Whaas115339	Luozhen No.1	G	140	22.02 ± 6.00	8.38 ± 2.59	1.27 ± 0.36	2.64 ± 0.78	1.02 ± 0.48	2.38 ± 0.78	1.52 ± 0.44	13.64 ± 4.00
	Zhengyumai 9987	A	50	22.08 ± 5.70ns	8.35 ± 2.21ns	1.23 ± 0.32ns	2.65 ± 0.71ns	1.03 ± 0.59ns	2.32 ± 0.60ns	1.53 ± 0.45ns	13.73 ± 3.97ns
Whaas16493+	Recombinantion	A+A	12	27.33 ± 6.91a	10.38 ± 2.71a	1.44 ± 0.37a	2.91 ± 0.93a	1.31 ± 0.37a	2.94 ± 0.73a	2.01 ± 0.52a	16.95 ± 4.55a
Whaas115339	Luozhen No.1	A+G	29	24.92 ± 6.75a	9.44 ± 2.80a	1.33 ± 0.42a	2.78 ± 0.84a	1.17 ± 0.58ab	2.60 ± 0.88ab	1.73 ± 0.52a	15.48 ± 4.47a
	Recombinantion	G+G	92	21.22 ± 5.38b	8.12 ± 2.41b	1.24 ± 0.31ab	2.63 ± 0.87a	0.99 ± 0.44b	2.32 ± 0.72b	1.46 ± 0.38b	13.10 ± 3.67b
	Zhengyumai 9987	G+A	38	20.43 ± 4.13b	7.71 ± 1.59b	1.13 ± 0.25b	2.57 ± 0.62a	0.94 ± 0.62b	2.12 ± 0.39c	1.37 ± 0.28b	12.72 ± 3.21b
*P < 0.05, ** P < 0.01, *** P < 0.001; Lowercase letters (a, b, c, d) represent significant differences determined by ANOVA (P < 0.05).
